# Supplementary material for: Clustering by genetic ancestry using genome-wide SNP data
Source: BMC Genet. 2010 Dec 9;11:108. doi: 10.1186/1471-2156-11-108 (PMC3018397; doi:10.1186/1471-2156-11-108)
Supplement: Additional file 1 — Implementation of clustering algorithm. The zip file contains an R script with the implementation of the clustering algorithm, example files and help documentation. [file 1471-2156-11-108-S1.ZIP]

Archive with 5 entries (5 files):
- example_data_eigenvalues.csv
- example_data_principal_components.csv
- Help Documentation.pdf
- RunExample.R
- ComputeScoringIndex.R
