# Supplementary material for: Clustering by genetic ancestry using genome-wide SNP data
Source: BMC Genet. 2010 Dec 9;11:108. doi: 10.1186/1471-2156-11-108 (PMC3018397; doi:10.1186/1471-2156-11-108)
Supplement: Additional file 1 — Implementation of clustering algorithm. The zip file contains an R script with the implementation of the clustering algorithm, example files and help documentation. [file 1471-2156-11-108-S1.ZIP › example_data_eigenvalues.csv]

Component	Eigenvalue
1	2.264386
2	2.233625
3	2.204807
4	1.423761
5	1.413072
6	1.40568
7	1.396779
8	1.392283
9	1.387204
10	1.38267
11	1.376665
12	1.374999
13	1.366758
14	1.365357
15	1.362192
16	1.352794
17	1.349388
18	1.34513
19	1.342218
20	1.340365
21	1.339329
22	1.33608
23	1.331377
24	1.32652
25	1.32009
26	1.319374
27	1.31621
28	1.31384
29	1.311956
30	1.306573
31	1.304419
32	1.298792
33	1.295938
34	1.294425
35	1.293104
36	1.290422
37	1.288013
38	1.284591
39	1.282851
40	1.280464
41	1.275892
42	1.274612
43	1.273796
44	1.271296
45	1.26881
46	1.266076
47	1.264335
48	1.262593
49	1.260936
50	1.257453
51	1.256707
52	1.253778
53	1.252768
54	1.248585
55	1.24819
56	1.24441
57	1.243546
58	1.240988
59	1.239196
60	1.233181
61	1.231026
62	1.227802
63	1.223698
64	1.222422
65	1.220856
66	1.21908
67	1.21563
68	1.21503
69	1.214506
70	1.211675
71	1.208713
72	1.208505
73	1.205798
74	1.203663
75	1.202091
76	1.19875
77	1.195896
78	1.195612
79	1.19275
80	1.190924
81	1.18829
82	1.183998
83	1.180625
84	1.179702
85	1.178863
86	1.178185
87	1.174603
88	1.172263
89	1.170829
90	1.168528
91	1.167272
92	1.165466
93	1.163565
94	1.162086
95	1.160206
96	1.158491
97	1.158175
98	1.155979
99	1.151014
100	1.149946
101	1.148162
102	1.147629
103	1.147101
104	1.144185
105	1.140811
106	1.138936
107	1.136348
108	1.133725
109	1.132282
110	1.131396
111	1.129885
112	1.128835
113	1.126341
114	1.124465
115	1.121755
116	1.120886
117	1.120471
118	1.114642
119	1.11435
120	1.113697
121	1.112526
122	1.111318
123	1.109289
124	1.107009
125	1.106156
126	1.102821
127	1.100349
128	1.100141
129	1.09786
130	1.096581
131	1.093063
132	1.092826
133	1.091191
134	1.087147
135	1.086879
136	1.083484
137	1.081954
138	1.080302
139	1.078481
140	1.07693
141	1.074619
142	1.072608
143	1.071591
144	1.071143
145	1.067542
146	1.064064
147	1.062893
148	1.061986
149	1.060309
150	1.058061
151	1.056362
152	1.055647
153	1.05358
154	1.052887
155	1.051414
156	1.050039
157	1.048965
158	1.044657
159	1.043573
160	1.042363
161	1.041503
162	1.04
163	1.038885
164	1.037145
165	1.035516
166	1.035313
167	1.032413
168	1.030859
169	1.029048
170	1.028063
171	1.027147
172	1.025472
173	1.023327
174	1.021814
175	1.020418
176	1.017371
177	1.016056
178	1.014041
179	1.012839
180	1.010746
181	1.009919
182	1.007037
183	1.006684
184	1.004428
185	1.003684
186	1.001448
187	0.999407
188	0.998654
189	0.996782
190	0.994944
191	0.994457
192	0.992395
193	0.990232
194	0.989273
195	0.987215
196	0.985628
197	0.98469
198	0.98345
199	0.98133
200	0.979108
201	0.976311
202	0.974542
203	0.974219
204	0.972041
205	0.970091
206	0.967841
207	0.966529
208	0.965478
209	0.963686
210	0.961652
211	0.960915
212	0.95996
213	0.959658
214	0.957072
215	0.955378
216	0.954862
217	0.952816
218	0.950915
219	0.950583
220	0.948261
221	0.944263
222	0.943165
223	0.941934
224	0.940461
225	0.940404
226	0.938927
227	0.936583
228	0.933812
229	0.933312
230	0.932894
231	0.929237
232	0.928607
233	0.927508
234	0.924632
235	0.922958
236	0.921605
237	0.921174
238	0.91927
239	0.917732
240	0.916231
241	0.914266
242	0.911687
243	0.911062
244	0.909509
245	0.908218
246	0.907722
247	0.906969
248	0.906327
249	0.904588
250	0.902131
251	0.900783
252	0.899223
253	0.898569
254	0.896009
255	0.89374
256	0.892916
257	0.890909
258	0.890473
259	0.888695
260	0.888268
261	0.887313
262	0.884505
263	0.8834
264	0.881835
265	0.879305
266	0.878174
267	0.877543
268	0.876963
269	0.874994
270	0.874112
271	0.872548
272	0.871164
273	0.870067
274	0.868181
275	0.867141
276	0.866223
277	0.863014
278	0.861449
279	0.860947
280	0.859683
281	0.85733
282	0.855863
283	0.853133
284	0.851191
285	0.849791
286	0.847514
287	0.846701
288	0.845263
289	0.843592
290	0.842183
291	0.841401
292	0.839636
293	0.837241
294	0.83638
295	0.836068
296	0.835024
297	0.830783
298	0.830522
299	0.82956
300	0.826747
301	0.825873
302	0.825217
303	0.823423
304	0.821619
305	0.821333
306	0.818485
307	0.817843
308	0.816479
309	0.814632
310	0.813856
311	0.810533
312	0.809723
313	0.809167
314	0.807451
315	0.805215
316	0.804961
317	0.803328
318	0.802647
319	0.800855
320	0.797706
321	0.796981
322	0.79535
323	0.794927
324	0.792122
325	0.789664
326	0.788138
327	0.786369
328	0.784502
329	0.783651
330	0.782139
331	0.780205
332	0.778699
333	0.777036
334	0.776022
335	0.774729
336	0.772998
337	0.770957
338	0.769536
339	0.767242
340	0.766692
341	0.762589
342	0.762286
343	0.76095
344	0.760254
345	0.757262
346	0.756452
347	0.755165
348	0.753614
349	0.752605
350	0.751034
351	0.749411
352	0.747539
353	0.745481
354	0.743874
355	0.742381
356	0.74075
357	0.738196
358	0.736173
359	0.733915
360	0.733137
361	0.732021
362	0.730749
363	0.728942
364	0.728227
365	0.725705
366	0.724754
367	0.721714
368	0.718856
369	0.717034
370	0.713756
371	0.71299
372	0.711715
373	0.708655
374	0.706047
375	0.701887
376	0.7004
377	0.699174
378	0.698307
379	0.694422
380	0.691961
381	0.691268
382	0.688587
383	0.687303
384	0.684249
385	0.682092
386	0.677972
387	0.674511
388	0.671494
389	0.671166
390	0.66899
391	0.668103
392	0.664561
393	0.661784
394	0.659029
395	0.652007
396	0.649948
397	0.642804
398	0.638403
399	0.63355
400	0
