# Supplementary material for: Clustering by genetic ancestry using genome-wide SNP data
Source: BMC Genet. 2010 Dec 9;11:108. doi: 10.1186/1471-2156-11-108 (PMC3018397; doi:10.1186/1471-2156-11-108)
Supplement: Additional file 1 — Implementation of clustering algorithm. The zip file contains an R script with the implementation of the clustering algorithm, example files and help documentation. [file 1471-2156-11-108-S1.ZIP › example_data_principal_components.csv]

ID	PC1	PC2	PC3	PC4	PC5	PC6	PC7	PC8	PC9	PC10	PC11	PC12	PC13	PC14	PC15	PC16	PC17	PC18	PC19	PC20
ID1	0.0477	0.0012	0.0369	-0.0262	-0.0056	0.0184	0.0105	0.0411	0.0489	0.0419	0.0267	0.016	0.0091	0.0687	0.0487	0.0635	0.0495	0.0836	0.0276	0.1055
ID2	0.0534	-0.0085	0.08	0.0211	-0.086	0.0867	-0.026	0.0127	0.0172	-0.0469	-0.0482	-0.041	0.0366	-0.008	-0.0696	-0.0798	0.0501	0.0135	0.0176	0.0746
ID3	0.045	0.019	0.0791	0.0176	0.0271	-0.0783	0.0632	0.0597	-0.1144	-0.0494	0.0315	0.077	0.0966	-0.0588	0.0334	-0.0748	-0.0143	0.0428	0.0184	0.0309
ID4	0.0496	-0.0147	0.0696	0.0328	0.0037	-0.003	-0.0241	0.004	0.1227	-0.0024	-0.021	-0.0434	0.0047	-0.0012	-0.0415	0.0183	0.0038	0.0892	0.034	-0.0323
ID5	0.0424	0.0202	0.0591	0.0182	-0.0569	0.0506	-0.0787	0.0169	-0.0779	0.0089	-0.0447	0.017	-0.0085	0.086	-0.0303	-0.0935	-0.0032	-0.0054	0.0821	0.0096
ID6	0.0713	-0.0022	0.069	0.0015	0.018	-0.0443	0.0029	0.0704	0.0375	0.0517	0.0044	0.0678	-0.0165	-0.0781	-0.0366	0.0918	-0.0281	-0.0612	0.1006	-0.0572
ID7	0.0653	0.0065	0.0659	-0.0266	-0.004	0.0499	-0.0303	-0.0681	0.0524	-0.0436	0.0109	0.0044	-0.0096	0.028	-0.034	0.0594	-0.0061	-0.0489	0.0336	0.0071
ID8	0.0601	-0.0167	0.0594	0.0364	-0.0568	0.0853	0.0351	0.0729	-0.0986	0.0075	0.0684	0.0423	-0.0313	0.0089	-0.0708	0.0047	0.0169	-0.0312	0.0471	0.0795
ID9	0.0517	0.0056	0.0694	-0.0065	0.0217	0.017	0.07	0.0012	-0.0646	0.0313	-0.0182	-0.0904	0.0199	0.0296	0.0585	-0.0242	-0.0689	-0.0451	-0.0763	0.043
ID10	0.042	0.011	0.0552	-0.0462	0.0324	-0.079	-0.0129	0.043	-0.0185	-0.0355	-0.0535	-0.0435	0.0014	0.03	-0.0559	-0.063	0.0292	0.006	-0.0579	-0.0276
ID11	0.0652	-0.0053	0.0598	-0.0598	0.0353	-0.0204	0.0911	0.0042	0.0885	-0.001	0.0013	-0.0417	0.0089	-0.0193	0.0148	5e-04	0.0011	-0.008	-0.0303	0.034
ID12	0.0654	0.0171	0.0696	-0.0968	-0.0183	-0.0101	0.0575	0.0419	0.024	0.0045	0.0173	0.0315	0.0207	-0.0818	-0.0514	-0.0212	0.0567	-0.0281	0.0292	-0.0693
ID13	0.0644	-0.0217	0.0521	-0.007	-0.0029	-0.1036	-0.0238	0.024	0.0092	0.0057	-0.0051	0.0622	0.0501	-0.0265	0.138	0.0538	-0.0713	0.0378	0.0058	-0.046
ID14	0.0703	0.0194	0.0727	0.0253	-0.046	0.0078	0.0655	0.013	0.0561	0.042	-0.036	0.0761	-0.0342	-0.0105	0.0239	0.0343	0.0135	0.0171	0.0174	-0.0469
ID15	0.0595	0.0012	0.0515	0.039	0.1015	0.0612	-0.0333	0.0025	-0.0084	-0.0637	0.0267	-0.0788	0.0586	0.0698	-0.0172	0.0032	0.0083	0.0125	0.0058	9e-04
ID16	0.059	0.0171	0.044	0.0233	-0.0086	0.0221	0.0574	-0.0703	-0.0467	-0.0514	-0.023	-0.0584	0.1428	0.0336	0.0178	0.0108	0.0514	0.0373	0.0842	-0.0319
ID17	0.0624	-0.0103	0.0399	-0.0788	-0.0502	-0.0138	-0.0169	-0.0874	0.0189	0.0462	0.0261	0.0434	-0.0206	-0.03	-0.1018	0.0748	-0.0414	0.0339	0.0088	0.0391
ID18	0.059	-0.0023	0.0706	0.0753	0.0109	0.0085	0.0315	-0.075	0.0639	-0.0058	-0.0124	-0.0228	-0.0784	0.0726	0.004	0.0781	0.025	-0.1402	-0.0188	-0.0058
ID19	0.0733	0.0161	0.0765	-0.0145	-0.0807	0.0232	0.0029	0.0993	0.0351	0.0022	0.0366	0.0454	-0.0852	0.0135	0.0032	-0.0729	0.0108	-2e-04	-0.0493	0.0296
ID20	0.0575	-0.0068	0.0759	0.043	-0.0691	0.0784	0.0478	3e-04	0.022	-0.0479	0.0578	-0.0164	0.018	-0.0587	-0.0415	0.0839	0	0.0172	-0.0533	-0.0269
ID21	0.0697	-0.011	0.0711	0.014	-0.0588	0.0502	0.0387	-0.0174	0.0115	-0.0636	-0.1369	-0.0201	-0.0139	-0.0305	-0.0479	0.0212	-0.0637	0.0294	-0.0506	-0.0195
ID22	0.0501	0.0071	0.0585	0.0401	-0.0363	0.0226	-0.0784	0.0032	0.1023	-0.0096	-0.0853	-0.109	-0.0947	0.0313	0.0108	-0.0535	0.0638	-0.0897	-0.0494	0.0508
ID23	0.0606	0.0196	0.0715	0.0676	-0.0037	0.0737	-0.0118	-0.0089	0.0696	0.0941	0.0652	-0.0199	-0.0689	-0.0178	0.0909	0.0875	0.0221	0.0201	-0.0289	0.0825
ID24	0.0645	-0.0024	0.0494	0.0044	0.0306	-0.1552	-0.06	-0.0101	0.0043	-0.0512	0.0647	-0.0785	0.0714	-8e-04	-0.0039	-0.0488	0.0407	0.0057	-0.026	0.0265
ID25	0.0602	0.0101	0.0592	0.0137	3e-04	-0.0407	0.0087	-0.0224	-0.1119	0.037	-0.0067	-0.0074	0.0062	-0.0734	0.0752	0	-0.0293	0.059	0.0251	-0.0562
ID26	0.0569	-0.0065	0.0768	-0.0194	0.088	0.0069	-0.0047	-0.0539	0.0047	0.073	0.0018	0.031	-0.0761	-0.0322	-0.0247	-0.0763	0.0045	0.0347	-0.05	-0.1207
ID27	0.073	0.0054	0.0413	-0.0198	-0.0418	-0.0734	0.0061	-0.0066	0.0123	0.0659	-0.0143	0.0187	0.0525	-0.0289	0.0265	0.0309	-0.006	-0.0307	0.011	-0.0362
ID28	0.0649	0.0158	0.0449	0.0313	-0.0408	-0.1294	0.0415	-0.0193	-0.0604	-0.0073	0.0913	-0.0573	-0.0054	-0.0053	0.0357	-0.0216	0.0852	-0.0166	-5e-04	-0.0368
ID29	0.0635	-0.022	0.063	-0.0357	-0.0076	-0.026	-0.0556	0.0367	0.0866	0.0157	0.0826	0.1665	0.0369	0.0352	-0.0026	0.0182	0.0379	-0.0707	-0.0049	-0.0225
ID30	0.0462	0.0248	0.0537	-0.0683	-0.0327	-0.056	-0.0161	-0.0461	0.0398	-0.0437	0.0507	-0.005	0.042	-0.0043	0.0027	-0.026	0.0176	0.0896	0.1155	-2e-04
ID31	0.0849	0.007	0.0614	-0.0076	0.0689	-0.0075	0.0205	0.0056	-0.0671	-0.0495	-0.0517	0.0727	0.0337	0.0034	0.0667	0.0061	-0.0079	0.0161	-0.0105	-0.0285
ID32	0.0718	-0.0046	0.0399	0.0381	0.093	-0.0666	-0.0148	-0.0918	0.0522	0.0314	0.0512	-0.0229	0.0257	0.0309	0.1188	4e-04	0.042	-0.0199	-0.0092	0.0491
ID33	0.0396	-0.0156	0.0685	0.0973	-0.0316	-0.0063	-0.0064	-0.0985	3e-04	0.0062	-0.0584	-0.0321	0.0334	0.1102	-0.0358	-0.061	-0.0288	0.0042	0.0692	-0.0113
ID34	0.054	0.0102	0.0495	0.0734	-0.0129	-0.0015	-0.0311	0.0718	0.0356	0.0121	-0.0284	-0.0493	0.0305	-0.0141	-0.0492	-0.0569	-0.0714	-6e-04	0.1138	-0.0718
ID35	0.0569	0.0099	0.0472	-0.0181	-0.0383	-0.0814	0.1017	-0.0085	-0.0069	-0.084	-0.1235	-0.0242	0.0586	0.0334	-0.017	0.0424	-0.0437	0.0328	-0.0259	0.0578
ID36	0.049	0.012	0.0469	0.0393	0.0272	-0.0607	-0.0616	0.0574	-0.0577	0.0453	0.0785	0.0179	0.0431	0.1063	0.0384	0.0048	0.0034	0.025	0.0199	-0.0317
ID37	0.0578	-0.0184	0.0597	0.0279	0.0207	-0.0894	0.0099	-0.0057	0.0053	0.0418	-0.0354	-0.0149	-0.0795	0.021	-0.0677	0.0722	0.048	-0.0149	-0.0376	-0.1153
ID38	0.06	-0.0139	0.0571	-0.0119	0.0341	0.0144	0.0264	0.0455	-0.0322	-0.0553	9e-04	-0.0241	-0.0367	0.0101	0.1297	0.0326	-0.0858	8e-04	0.0246	-0.0229
ID39	0.083	0.0082	0.0609	0.0325	0.0384	0.0381	0.0575	-0.0929	0.0415	-0.0656	-0.003	-0.012	-0.0313	-0.0455	-0.033	0.0268	0.0439	0.0656	-0.0047	0.077
ID40	0.0386	0.011	0.053	-0.0538	0.0025	-0.0771	-0.1023	0.0065	-0.0648	0.0401	-0.0428	-0.1448	-0.0171	0.0223	0.0544	-0.0059	-0.0326	-0.0052	-0.0304	-0.0927
ID41	0.0598	0.0068	0.0835	0.0325	0.0284	-0.0228	0.0714	0.0429	0.0368	-0.0188	-0.0094	-0.0473	-0.0067	0.0968	-0.0033	-0.0336	-0.1218	0.0388	-0.0084	0.0328
ID42	0.0665	0.0179	0.061	-0.0463	0.04	0.0129	-0.0555	0.0072	-0.0586	-0.0166	0.0092	0.0326	0.0181	-0.066	0.0102	0.0182	-0.0177	-0.0419	0.0518	-0.0685
ID43	0.0602	0.012	0.0606	0.0777	-0.0274	-0.0342	-0.0103	-0.0512	-0.037	-0.0081	-0.0142	0.0353	-0.0163	0.0235	0.0225	-0.0309	0	0.0738	0.0082	0.0847
ID44	0.0274	0.0067	0.0547	-0.0271	0.0121	-0.0214	0.0454	0.0096	-0.0024	0.0234	-0.0365	0.0285	-0.0057	-0.0629	0.0351	0.046	0.13	0.013	0.0292	0.044
ID45	0.0489	0.0057	0.075	-0.0203	-0.0016	-0.0518	0.0827	0.0305	0.07	-0.0504	-0.0235	-0.0078	0.0034	0.0738	0.0766	-0.0346	-0.0391	-0.0822	-0.0039	0.0598
ID46	0.059	-0.0058	0.0617	0.0275	-0.0275	0.0342	-0.0978	-0.0141	-0.0675	-0.0292	0.0268	0.1164	-0.0525	0.0377	-0.0827	-0.0179	0.0221	-0.105	-0.1127	-0.0076
ID47	0.065	-0.0012	0.0533	-0.0284	0.0309	-0.0571	0.0263	0.0318	-0.0171	0.0036	-0.0017	-0.0321	-0.0044	0.0163	-0.0528	0.0082	-0.0536	0.0816	-0.0325	0.0502
ID48	0.0601	-0.0088	0.0641	0.0301	-0.0315	-0.0391	0.0383	-0.0017	0.0044	-0.0598	0.0458	0.1082	0.0623	0.0231	-0.0537	0.018	-0.047	-0.0419	-0.0212	-0.0145
ID49	0.0624	-0.0112	0.0709	0.0188	0.0187	0.0684	0.0391	0.0133	-0.0568	0.0209	0.0329	-0.0066	-0.0572	-0.085	-0.0142	0.0328	0.0276	-0.051	-0.0885	0.0565
ID50	0.053	-0.0241	0.044	0.011	0.0977	0.0258	-0.0439	-0.0242	0.0462	-0.0154	0.0227	0.0387	-0.0632	0.0461	0.0147	0.0066	0.1102	0.0622	-0.0379	-0.0065
ID51	0.052	-0.0167	0.063	-0.0146	-0.0887	0.0507	-0.0096	0.0261	-0.0402	0.0085	0.0646	-0.0314	-0.0487	-0.0403	-0.0871	0.0721	-0.0472	0.0598	0.0051	-0.0826
ID52	0.0434	0.0148	0.0814	-0.0046	0.0228	-0.0449	0.0261	-0.0445	-0.0328	-0.007	-0.1054	-0.004	0.0599	-0.0015	-0.0542	0.0178	-0.0297	0.0063	-0.0073	0.03
ID53	0.0617	0.0067	0.0681	0.0138	-0.0731	0.0519	-0.0407	0.0428	-0.0591	-0.0365	0.0242	0.0502	0.0162	-0.0042	-0.0414	-0.0057	-0.0387	0.0292	-0.0667	0.004
ID54	0.0607	0.0023	0.0764	-0.059	-0.0149	0.0225	0.07	0.0763	-0.0421	-0.0094	-0.0256	0.042	0.0316	0.0216	-0.0338	0.0062	0.055	-0.0274	0.0496	0.0173
ID55	0.0392	-0.0106	0.0789	-0.0054	-0.0169	0.0588	0.0106	-0.1125	-0.059	-0.0551	0.0285	-0.0268	-0.0207	-0.022	0.0863	-0.0086	-0.0106	0.051	-0.0065	0.1453
ID56	0.0651	0.0074	0.0521	-0.045	0.029	0.0313	0.0146	-0.0824	0.1106	-0.0551	-0.052	-0.0639	0.0686	0.0296	0.0465	-0.0435	-0.0492	0.0076	0.0024	0.0202
ID57	0.0456	-0.0098	0.0531	-0.0022	-0.0961	0.0643	0.0938	-0.032	-0.0394	-0.0888	-0.0712	0.0511	-0.0044	-7e-04	0.0213	0.0269	0.0295	0.0556	-0.0548	0.0535
ID58	0.0611	0.0085	0.0503	0.0237	-0.0044	-0.0731	-0.0036	0.0407	0.0641	0.0862	-0.0415	0.0984	-0.0801	0.0181	-0.0274	0.0448	0.0637	-0.0061	0.0507	-0.0393
ID59	0.0875	0.0178	0.071	0.0136	0.0053	0.0388	-0.0462	0.0356	0.0433	0.0484	0.0948	-0.004	-0.0056	-0.0144	0.0084	-0.0624	0.0277	0.0816	-0.0354	0.035
ID60	0.0592	0.0055	0.0667	0.0134	-0.0064	0.0247	0.0128	0.1246	-0.0753	0.0451	0.0246	-0.0821	0.0065	0.0112	-0.0055	-0.0266	0.085	0.0189	-0.0221	-0.0318
ID61	0.0582	2e-04	0.0698	0.0389	-0.0217	-0.0122	-0.0351	-0.0263	-0.1001	0.0287	0.0615	0.0338	-0.0234	0.0213	0.0412	-0.0112	0.0606	0.0011	-0.0298	-0.025
ID62	0.0677	0.001	0.0458	0.0577	-0.0271	0.0116	-0.0623	0.0316	-0.0756	-0.1337	0.0643	0.0574	0.0903	-0.0322	0.0558	-0.1037	-0.0287	0.0348	-0.0889	0.0196
ID63	0.0649	0.0119	0.0631	0.0636	-0.0687	0.0686	-0.0036	-0.0201	-0.0367	0.1093	0.0079	-0.0294	0.0245	-0.0489	0.0402	-0.0712	-0.0119	0.0626	-0.0546	-0.0309
ID64	0.0609	-0.0192	0.0804	0.0017	0.0536	0.1327	-0.0305	-0.063	0.019	0.095	-0.0011	-0.0054	0.02	-0.0085	0.0803	-0.1008	0.047	-0.049	-0.066	-0.0583
ID65	0.0513	0.0108	0.0391	-0.0393	-0.0102	0.0752	-0.0496	-0.0114	0.0029	-0.052	-0.0038	-0.0404	0.0839	0.0507	-0.0187	-0.0465	-0.0023	-0.0793	0.017	0.0248
ID66	0.0501	-6e-04	0.0638	0.0244	0.0432	0.0145	-0.1	-0.0397	-0.0639	-0.0155	-0.0757	-0.0758	0.0299	-0.0668	0.0435	0.0594	-0.0809	-0.0454	0.0099	-0.0462
ID67	0.0342	2e-04	0.0627	-0.0931	0.088	0.015	0.0357	0.0396	-0.066	-0.0106	-0.0285	0.0614	-0.0047	0.0397	-0.025	-0.0147	-0.0059	0.0064	-0.0068	-0.0241
ID68	0.0596	-0.0039	0.054	0.0181	-0.0043	0.0292	0.0215	0.0435	0.0376	0.0204	-0.0182	-0.0321	0.058	0.012	0.0104	-0.0631	0.0767	-0.0148	0.0744	-0.0273
ID69	0.0595	0.0034	0.0356	-0.0733	-0.0126	-0.0512	0.0074	-0.0212	0.0348	0.0315	0.0224	-0.067	0.0414	-0.0789	-0.0629	-0.064	-0.0638	-0.1335	0.028	-6e-04
ID70	0.0727	-0.019	0.0581	-0.0579	-0.0576	-0.0606	-0.1153	0.0143	0.0068	0.1055	0.0028	0.0424	0.0619	-0.0622	-0.0039	-0.0245	0.0071	0.0515	-0.0189	-0.0408
ID71	0.0534	0.012	0.0565	0.0155	-0.0755	-0.1234	0.0151	0.0108	-0.0542	-0.0371	-0.0342	0.0892	-0.0054	0.0384	0.0645	9e-04	-0.0077	-0.0098	-0.0309	0.0351
ID72	0.0487	-0.003	0.0734	0.0448	-0.0541	-0.0214	0.0612	0.0228	-0.0474	0.0071	0.045	-0.0155	-0.0445	-0.0588	0.0128	-0.1105	-0.0092	0.0063	0.0011	0.1237
ID73	0.0705	0.0143	0.0815	-0.0385	-0.0214	0.0145	0.0296	-0.013	0.0297	0.008	-0.0083	-0.015	0.0108	0.0539	0.025	-0.0824	-0.0654	-0.0687	-0.0278	0.0225
ID74	0.0683	-0.0164	0.0745	-0.0718	0.0246	-0.0866	-0.1564	0.0622	0.0437	0.0331	0.0248	-0.0338	-0.0227	0.0357	0.0103	-0.0517	-4e-04	0.0335	0.0099	-0.093
ID75	0.0681	-0.0037	0.0469	-0.0074	0.0208	0.0312	0.0184	-0.0437	0.016	0.0806	-0.0267	0.0327	-0.0856	0.0295	-0.0181	0.0211	-0.0632	0.0022	-0.0574	-0.0687
ID76	0.069	0.0199	0.0657	-0.075	0.0885	0.004	-0.0364	0.0386	0.0244	-0.0052	0.0428	0.0323	-0.0768	0.0608	0.0025	0.0352	0.0367	0.0713	-0.0517	0.0419
ID77	0.0393	0.0032	0.0647	-0.0203	-0.0081	0.013	-0.0038	-0.0704	0.0344	0.0185	0.0718	-0.0302	0.096	-0.0548	-0.028	0.039	-0.0174	0.0504	0.0056	-0.0409
ID78	0.0667	-0.0119	0.0476	0.0579	0.0674	0.0348	-0.0563	0.0255	-0.0105	0.0152	0.0028	-0.0102	-0.045	-0.0156	-0.007	0.0138	-0.0198	-0.0142	0.0339	0.0234
ID79	0.0408	0.0155	0.0487	-0.0707	0.0198	-0.0488	-0.0179	0.0192	-0.0189	-0.0321	-0.0069	-0.0177	0.024	-0.0839	-0.0583	-0.0034	-0.0739	0.0307	-0.0409	0.0442
ID80	0.0543	-0.0133	0.0556	0.0144	0.0303	0.0263	0.0469	-0.0171	-0.023	0.0336	-0.0327	0.0457	-0.0965	-0.0226	0.0125	0.0335	-0.0071	-0.0152	0.0888	0.0891
ID81	0.0584	-0.0102	0.0576	-0.0094	-0.0015	0.0549	-0.0491	0.04	-0.0548	0.0539	-0.019	-0.085	-0.0118	0.0465	-0.0165	-0.0796	0.0121	0.0257	-0.0364	-0.0615
ID82	0.0483	0.0062	0.055	0.0643	-0.0326	-0.0389	0.0471	-0.0171	-0.0617	0.022	0.0135	0.0026	0.0773	0.0036	-0.0075	0.0259	0.0107	-0.0177	0.0244	-0.0265
ID83	0.0796	0.0058	0.0421	0.0738	0.0077	-0.0066	-3e-04	-0.0062	0.0127	-0.0162	-0.0065	-0.0131	-0.0319	-0.0089	-0.0694	-0.1097	-0.0698	0.0016	-0.0511	-0.1028
ID84	0.0578	0.0022	0.0501	-0.0891	0.0513	0.0088	-0.053	0.0707	-0.0625	0.0989	-0.0749	-0.0611	0.0604	0.0512	0.0244	0.0439	-0.1041	-0.0095	0.0813	0.0112
ID85	0.0534	-0.0047	0.0559	0.0312	0.0022	-0.0654	0.0286	-0.0332	-0.0429	-0.014	-0.0385	0.0559	-0.0091	0.0106	0.017	0.0133	0.0705	0.0045	0.0118	-0.0352
ID86	0.0412	0.0127	0.0874	0.0747	0.0595	0.0234	0.0493	0.0501	0.056	0.018	-0.099	0.0254	0.0482	-0.0114	-0.0714	-0.0222	-0.0412	0.0268	0.0417	-0.0478
ID87	0.0545	0.0167	0.0524	0.0185	0.114	-0.0096	0.0302	0.0402	-0.0591	0.0681	-0.0298	-0.0102	0.02	0.0067	-0.0523	0.0629	-0.0564	0.0098	0.0131	0.0046
ID88	0.0672	4e-04	0.0725	-0.053	-0.0068	-0.0319	0.0887	-0.0108	0.0159	-0.1023	0.0325	-0.0071	-0.068	-0.0482	0.0126	0.0893	0.0258	0.0397	-0.0018	0.0111
ID89	0.0474	0.0049	0.0828	-0.0046	0.0106	-0.0208	0.0415	0.0112	0.0041	-0.025	-0.0469	0.0126	-0.036	0.0038	-0.0939	0.1075	0.008	-0.0793	0.0328	-0.0139
ID90	0.0572	-0.0051	0.0804	-0.0481	0.0135	-0.0158	0.0307	-0.0428	0.0576	-0.0599	-0.0261	8e-04	-0.0794	0.0926	0.0409	0.0431	0.023	-0.0137	0.0229	0.0335
ID91	0.0329	0.0081	0.0808	-0.1028	-0.0121	0.0887	0.0698	-0.0149	0.0271	-0.0685	-0.0774	0.0774	0.0098	0.0182	-0.0681	-0.001	0.0658	0.0352	0.0294	0.0375
ID92	0.053	0.0026	0.0597	0.037	-0.045	0.0467	0.0448	0.0054	-0.0125	0.0713	0.0233	-0.0386	0.0316	-0.0475	-0.0081	0.0649	-0.0309	-0.0305	0.0033	0.0493
ID93	0.0583	-0.0078	0.0578	0.0258	0.0474	0.0203	0.0037	-0.0091	0.0036	0.0154	0.0944	-0.0588	0.0012	0.0465	-0.0066	0.0948	0.0559	-0.0563	-0.0297	0.005
ID94	0.0662	-0.006	0.0467	0.1127	0.0378	0.0048	0.042	-0.0474	0.0331	0.0147	0.0377	0.0988	0.1018	-0.0372	-0.021	0.0106	0.0338	-0.0372	0.0352	-0.0163
ID95	0.0418	-0.0012	0.0542	-0.0425	0.0424	0.0446	-0.0807	0.021	0.0831	3e-04	-0.0461	-0.0272	-0.0442	-0.0103	-0.0663	-0.0221	-0.0096	-0.0566	0.0247	0.0288
ID96	0.0635	-9e-04	0.0612	-0.0035	-0.0324	0.0072	-0.0821	-0.0214	0.0672	0.0251	-0.0644	-0.0451	-4e-04	-0.0094	-0.0066	0.088	-0.0792	-0.0512	-0.0187	0.0895
ID97	0.0451	0.0187	0.0528	-0.0125	0.0547	0.0563	-0.0596	0.0371	0.0433	-0.0492	0.0245	-0.0232	0.057	0.0348	0.0856	-0.013	0.0157	-0.0246	0.0648	-0.0174
ID98	0.0709	0.0244	0.0613	-0.0764	0.012	0.0339	-0.1081	-0.0041	-0.0498	-0.0117	0.0691	0.0635	-0.0719	-0.0709	-0.0159	8e-04	0.0412	-0.0696	0.0366	0.0234
ID99	0.0621	-0.0064	0.0649	-0.0224	-0.0163	0.0066	0.0445	-0.0951	0.0838	-0.0394	0.0496	0.0092	-0.0687	-0.0757	0.0288	0.0046	0.0152	-0.0581	-0.0072	-4e-04
ID100	0.0466	0.0065	0.0489	0.0488	0.0749	0.0312	0.0328	-0.0686	-0.0014	0.0691	0.0089	-0.0923	0.0365	0.0746	0.0193	0.0263	-0.0199	-0.0355	0.037	0.0202
ID101	0.0316	0.0082	-0.0608	0.0124	-0.0168	-0.0524	-0.036	0.0411	0.0778	-0.0631	-0.0213	0.0632	0.0893	-0.0089	-0.001	0.0957	0.0065	0.0739	0.0312	0.0256
ID102	0.0499	-0.0173	-0.0784	-2e-04	2e-04	-0.0503	-0.0068	0.022	-0.0713	-0.0012	-0.0042	0.085	-0.0197	0.0072	0.0409	0.0145	0.0232	-0.062	-0.033	-0.0042
ID103	0.0558	0.0087	-0.0501	0.0361	-0.0804	-0.0386	-0.0162	-0.0128	0.0467	-0.0544	0.0093	-0.0274	-0.1263	0.0652	-0.0199	-0.0247	-0.0127	-0.0298	0.0124	-0.0611
ID104	0.0552	-0.0039	-0.0703	0.0144	-0.0413	0.0155	0.0188	0.027	-0.0426	0.0164	-0.0031	-0.0274	-0.0506	-0.0718	-0.0151	-0.002	0.0197	-0.0508	-0.0813	-0.0568
ID105	0.0578	0.0157	-0.097	0.0413	8e-04	0.0197	0.0071	0.0071	0.0032	-0.0145	0.0032	-0.0585	0.0273	0.0378	-0.0798	-0.0222	-8e-04	0.0632	-0.1498	-0.0842
ID106	0.025	0.002	-0.0736	-0.0404	-0.0238	-0.0234	-0.0018	-0.0482	0.0365	-0.0258	-0.0367	-0.0358	-0.0051	-0.0246	-0.0678	-0.0133	0.0644	-0.0171	-0.0194	0.0302
ID107	0.0395	0.0226	-0.0602	-0.0636	0.0408	-0.03	0.0242	-0.01	0.0322	-0.0103	0.1027	0.0574	0.0278	-0.0087	-0.1197	0.053	0.0555	-0.024	0.0173	-0.0275
ID108	0.0215	-8e-04	-0.0771	-0.0301	0.0206	0.0412	-0.0666	0.0619	0.1121	0.0468	-0.026	-0.013	0.001	-0.0069	-0.0172	0.0017	0.0334	0.0807	0.0997	-0.0428
ID109	0.0215	0.0085	-0.055	0.0352	-0.0736	0.0088	-0.0353	0.0074	0.0242	0.0976	0.0184	0.0247	0.0674	-0.0462	-0.0746	0.0711	-0.0374	-0.0321	-0.0107	0.0305
ID110	0.0327	-9e-04	-0.079	0.0462	-0.0226	0.0589	-0.0561	-0.0278	-0.0099	0.0596	-0.1368	0.0331	0.1	-0.0077	-0.0311	-0.0169	0.0361	0.0828	0.043	0.0557
ID111	0.0279	0.0123	-0.0882	0.084	-4e-04	0.039	0.0608	-0.0657	-0.0109	-0.0013	4e-04	0.0819	-0.0347	0.0583	-0.0671	-0.0588	-0.0206	-0.0747	0.0297	0.0327
ID112	0.0562	0.0232	-0.079	-0.0181	-0.0447	0.0355	-0.0174	0.0565	-0.0071	-0.0399	0.0174	0.029	0.045	0.0838	0.0165	-0.0652	-0.0681	0.0526	-0.0788	0.0235
ID113	0.0445	0.0116	-0.0569	-0.0258	-0.081	0.0355	0.0218	-0.0029	-0.021	0.0984	0.0021	0.0108	0.0334	0.0015	6e-04	0.0416	-0.0162	0.0061	0.0183	0.0485
ID114	0.0198	-0.0108	-0.059	0.0169	-0.0387	0.035	0.0018	0.04	0.032	-0.0851	-0.0984	0.0653	-0.0865	-0.014	-0.0189	-0.0871	0.0015	0.0488	0.03	0.0291
ID115	0.0419	0.0199	-0.0497	-0.087	0.023	-0.0098	0.0204	-0.0117	0.0132	-0.0263	-0.0022	-0.0777	0.0843	-0.0165	-0.0304	0.0809	-0.0532	-0.0028	0	-0.0316
ID116	0.0492	-0.0045	-0.0785	-0.1012	0.072	0.0021	-0.0596	-0.0449	0.0118	0.0041	0.0208	0.01	-0.047	-0.0727	-0.0122	-0.0916	0.0839	-0.0175	-0.0278	0.0421
ID117	0.0298	0.0232	-0.0762	0.0433	0.0516	-0.0505	0.129	0.0168	0.1204	0.0695	-0.0293	-0.0208	0.0119	0.0658	0.0033	-0.0336	-0.0629	-0.0348	-0.0125	0.0413
ID118	0.0665	-0.0135	-0.0741	0.0193	-0.1058	-0.0068	-0.0946	-0.0702	0.005	0.032	-0.0302	0.0725	-0.0915	0.0426	0.0627	0.0169	0.0206	0.0292	0.0533	-0.09
ID119	0.0554	0.003	-0.0775	-0.0213	0.0171	0.0654	0.0912	0.0505	0.0358	0.0537	-0.0583	0.0125	-0.054	-0.1098	0.1017	0.0608	0.0665	0.0081	-0.0121	-0.0364
ID120	0.0378	0.0308	-0.0846	0.0194	-0.0411	0.0818	-0.0075	0.0211	-0.0517	0.0726	0.0137	-0.0324	-0.0539	-0.0372	0.0425	0.0096	0.0239	-0.0127	-0.053	0.0255
ID121	0.0422	0.0117	-0.0956	0.0318	-0.0288	-0.0069	-0.0486	0.0183	-0.0472	0.0466	0.0344	0.0468	-0.0322	0.006	-0.0301	-0.0183	0.0979	0.012	-0.0252	-0.0146
ID122	0.0465	0.0257	-0.0641	0.0829	-0.0027	0.0767	0.0293	-0.0139	0.0846	-0.0429	-0.0355	0.0923	0.0408	-0.0183	0.049	-0.0238	0.0156	0.0517	-0.0383	-0.1002
ID123	0.0267	-0.0051	-0.0691	-0.0853	-0.0226	-0.0272	0.047	-0.0502	-0.0095	0.0564	-0.0263	0.0112	0.0729	0.0253	0.0071	0.0031	0.0656	-0.0218	0.0063	-0.0568
ID124	0.0456	0.0186	-0.0839	0.0242	-0.0296	-0.0368	0.0164	-0.0046	0.0237	-0.0076	-0.0433	-0.0051	0.0574	0.0252	0.0685	0.0523	0.068	0.0568	0.017	-0.0137
ID125	0.0374	0.0029	-0.0592	0.0145	0.1242	0.01	-0.1346	-0.0123	-0.001	0.0472	-0.019	-0.052	0.0625	-0.0268	-0.0343	-0.0232	0.0253	0.0549	-0.0211	-0.0083
ID126	0.0702	-0.0127	-0.118	-0.0492	0.0755	0.0286	0.0114	0.0577	0.0435	-0.0624	0.042	-0.0057	0.0609	0.03	-0.0122	0.0315	-0.0124	0.039	0.1006	-0.0427
ID127	0.0267	0.0177	-0.0947	0.0292	0.028	0.0034	0.0501	0.0761	-4e-04	0.0652	0.0034	0.1149	-0.0747	0.0175	0.01	-0.0088	-0.0728	0.0735	0.0376	0.0398
ID128	0.0279	0.0089	-0.0838	0.0886	-0.0047	-0.0215	-0.0543	-0.0076	0.016	0.0642	-0.0774	0.0128	-0.0434	0.0292	-0.0524	0.088	-0.1092	0.0182	-0.0228	0.0587
ID129	0.0359	0.001	-0.0559	0.0521	-0.035	-0.0966	0.0061	0.0719	0.0766	0.0037	0.0731	5e-04	0.0209	0.0173	0.0092	0.074	0.0174	-0.0296	-0.0215	0.0435
ID130	0.037	0.0196	-0.1	-0.0245	-0.0656	-0.0588	0.1328	0.0613	0.0611	0.0146	0.0315	0.0582	0.0531	0.0568	0.1202	-0.0424	-0.0302	-0.0557	-0.0374	-0.0121
ID131	0.0516	0.0265	-0.0694	-0.031	-0.0904	0.0345	-0.0151	-0.0783	-0.0681	-0.0363	-0.0616	0.0286	0	0.0682	0.0351	-0.0769	0.0745	0.0696	0.0047	-0.012
ID132	0.0526	0.0157	-0.0845	0.0183	-0.0262	-0.0517	-0.0013	-0.0464	-0.1216	0.0139	0.0295	-0.0187	-0.0616	-0.0242	-0.0052	0.039	-0.0337	-0.0328	-0.0221	-0.1234
ID133	0.0226	-0.0039	-0.0519	0.015	0.026	-0.0799	0.0864	0.0062	-0.008	-0.1107	0.0139	-0.0216	-0.0783	-0.0777	-0.04	-0.0805	0.0301	-0.0469	0.097	0.0752
ID134	0.0345	-5e-04	-0.0765	0.0052	-0.0327	0.1101	0.0478	0.0115	0.0194	0.0334	0.0636	0.0032	-0.0107	-0.0615	0.0342	0.0258	-0.0243	0.0388	0.0845	0.0048
ID135	0.0452	0.0302	-0.0605	-0.0203	0.0055	0.0474	0.0283	-0.0249	0.0231	0.0244	-0.0153	0.0216	0.0058	-0.0879	-0.0491	-0.0822	0.0022	0.0778	0.0284	0.0142
ID136	0.0472	-0.0125	-0.0712	0.0168	0.0019	0.0226	-0.0722	0.0538	-0.0406	0.0102	-0.1062	0.0219	-0.0193	0.0299	0.0183	0.0374	0.0761	0.0074	0.0388	-0.0349
ID137	0.0076	0.0143	-0.1014	0.0418	-0.0365	0.0957	0.1381	0.0703	0.0103	-0.0252	-0.0462	0.015	-0.0072	-0.0192	-0.0415	-0.0404	0.0149	-0.0579	0.0415	-0.0387
ID138	0.0178	-0.0071	-0.0763	-0.092	0.0105	0.0392	0.009	-0.0397	0.0669	-0.0994	0.0341	0.0152	0.0213	-0.0751	0.0335	-0.0062	-0.0778	-0.0092	-0.1007	-0.0457
ID139	0.0397	-0.0171	-0.088	-0.0148	0.017	-0.0459	0.0564	-0.112	0.0126	0.0416	-0.029	0.0641	-0.0079	0.0161	-4e-04	0.002	-0.0493	-0.0597	-0.0048	-0.0086
ID140	0.0622	-0.011	-0.0697	-0.0465	-0.016	-0.0791	-0.0052	-0.0411	-0.0012	-0.0065	0.0347	0.0224	-0.1347	-0.0559	0.0165	-0.0945	-0.0241	0.0363	0.1288	0.0546
ID141	0.0206	-0.0096	-0.0741	-0.1121	-0.0028	0.0018	0.0115	0.0048	-0.0673	0.0758	-0.0343	-0.0223	-0.0043	-0.1041	-0.0053	-0.0889	0.0178	-0.0036	0.1155	-0.0331
ID142	0.0332	-0.0068	-0.0794	-0.0027	0.0202	-0.0357	-0.0209	-7e-04	0.0564	-0.009	-0.0393	0.1314	0.0929	0.0994	-0.0139	-0.091	-0.1117	-0.0397	-0.0079	-0.0203
ID143	0.0429	0.0361	-0.0636	-0.05	-0.0455	-0.0263	-0.0193	0.1626	0.0392	-0.0755	0.0183	-0.0402	-0.0156	0.0116	0.0103	0.0314	0.0445	0.0084	-0.0233	-0.0508
ID144	0.0252	0.0087	-0.0615	0.0631	-0.0054	-0.0015	0.034	-0.0104	-0.0252	0.0435	-0.0892	-0.0642	-0.0256	-0.0306	0.0797	0.0734	0.0913	-0.0189	-0.0317	0.0603
ID145	0.0364	-0.0061	-0.0798	-0.0139	-0.0391	0.0626	-0.084	0.0658	-0.0229	0.0428	-0.0012	4e-04	-0.1041	0.0088	-0.0331	0.0058	0.012	-0.0398	0.0738	-0.0464
ID146	0.0163	0.0094	-0.0631	-0.0823	0.0606	0.0362	-0.0288	-0.0901	0.009	-0.0359	-0.0216	0.0016	0.0312	0.0059	0.041	-0.0895	0.0058	0.031	-0.0339	0.0279
ID147	0.0063	-0.016	-0.0685	0.0673	-0.0448	1e-04	-0.0329	-5e-04	0.0646	-0.0055	0.0367	0.0216	0.1416	0.0706	-0.0378	0.0111	0.0111	-0.0701	-0.0668	0.0104
ID148	0.0276	0.0075	-0.0785	0.0658	-0.0774	-0.0971	-0.0094	0.0012	0.0114	0.1246	0.0195	-0.0557	-0.042	0.0389	0.0211	0.0695	0.085	-0.0064	-0.0267	-0.0673
ID149	0.0397	-0.0059	-0.0598	0.023	-0.0792	-0.0188	-0.0281	-0.0229	-0.0055	-0.0417	-0.0289	-0.0152	-0.0848	0.0219	-0.0355	0.0553	-0.0777	-0.069	0.0864	-0.0187
ID150	0.0267	-4e-04	-0.073	-0.0786	0.0398	-0.0038	-0.0495	-0.0052	0.0153	0.0599	0.006	0.009	0.0262	-0.0345	0.0091	0.0208	0.0403	0.0547	-0.0566	0.0218
ID151	0.0372	0.0212	-0.0649	0.0395	0.0584	-0.0118	-0.0051	0.0971	0.0263	0.0476	-0.0371	-0.0057	0.0717	-0.0733	-0.0523	0.0279	0.0222	-0.0344	0.0346	0.0213
ID152	0.0329	0.0149	-0.0742	0.0052	0.0393	0.0659	0.0613	-0.0193	0.052	-0.0448	0.0555	0.0036	-0.0203	-0.0168	0.0126	0.1314	-0.0653	-0.1255	-0.0438	-0.0386
ID153	0.0355	0.0211	-0.0676	0.0358	-0.021	0.044	0.0556	0.0221	-0.0257	-0.0497	0.0293	-0.0102	-0.0153	0.0184	0.0277	-0.0263	-0.0235	-0.1187	0.0431	-0.0299
ID154	0.0466	0.0031	-0.101	0.0062	0.0197	-8e-04	-0.0213	0.0501	-0.0333	-0.0696	-0.0126	-0.1079	0.0382	-0.0895	-0.0541	0.0016	-0.0402	0.0453	0.0491	0.0684
ID155	0.0217	0.004	-0.0699	0.0782	0.0045	0.0014	-0.0194	-0.0073	-0.0234	0.0374	-0.0129	-0.0321	-0.0177	0.0364	0.0668	-0.0293	0.0233	0.0053	-0.0082	0.0255
ID156	0.0277	0.0164	-0.0839	0.1027	0.0241	0.0197	-0.0302	-0.093	0.0584	0.0406	-0.0302	0.0438	0.0647	-0.0751	0.0209	-0.001	-0.008	-0.0999	-0.0507	0.0644
ID157	0.0458	-0.0052	-0.0572	-0.088	0.0734	-0.037	-0.0316	-0.0361	0.0043	-0.1536	-0.0721	0.003	0.0092	0.0544	-0.0465	-0.0322	0.0793	-0.0875	-0.0921	0.032
ID158	0.0659	-0.0053	-0.0727	0.0082	0.0549	-0.0338	-0.0468	-0.013	0.0094	0.0747	0.0624	-0.0457	-0.0785	-0.013	-0.0156	-0.04	-0.1133	-0.0791	0.0127	0.1167
ID159	0.0368	0.0018	-0.077	-0.0662	0.095	0.0145	0.0602	-0.0226	-0.0869	0.0376	0.1692	-0.0011	0.0702	0.0314	-0.0152	-0.0641	0.0311	0.0618	-0.0565	-0.0246
ID160	0.0356	-0.0022	-0.0618	0.0102	0.0075	0.0278	0.0031	0.053	-0.0467	-0.0556	-0.0197	-0.0668	0.0159	0.0252	-0.0398	0.0228	0.0273	0.0304	0.0314	-0.0177
ID161	0.0523	0.0112	-0.0759	0.0391	0.0294	-0.0078	0.0293	0.0014	0.0026	0.0038	0.0439	-0.0423	-0.051	0.0291	-0.0125	-0.012	-0.0145	0.0339	0.0501	-0.0635
ID162	0.0368	-0.0058	-0.0702	-0.0443	0.0367	-0.0637	0.054	-0.0322	0.0154	0.0253	0.0258	0.0336	-0.0162	-0.0147	-0.0901	-0.0674	0.0393	-0.0556	-0.0612	0.0112
ID163	0.0345	1e-04	-0.0959	6e-04	-0.0016	0.0014	0.0788	-0.0397	-0.0272	-0.0286	-0.0159	0.0105	0.0091	0.0782	-0.0904	0.0439	0.0267	0.0149	-0.0264	-0.0478
ID164	0.0262	0.0173	-0.0895	0.024	0.0201	0.0088	-0.0118	-0.0216	-0.0086	-0.0029	-0.0172	-0.0272	0.0102	0.0339	0.0415	0.0835	-0.0086	-0.0809	-0.0501	0.0178
ID165	0.0292	0.0054	-0.1075	-0.079	0.0395	-0.0212	0.0231	0.0107	-0.0016	-0.0154	0.032	-0.0758	-0.0376	0.0175	-0.057	-0.0101	-0.0244	-0.0237	0.0496	0.0534
ID166	0.0213	0.0109	-0.0881	0.035	0.0622	0.1114	-0.1467	0.0621	-0.0394	0.0241	-0.033	0.0683	0.0072	0.034	-0.03	0.0355	-0.006	-6e-04	0.0757	0.07
ID167	0.0338	0.0056	-0.0757	-0.0594	-0.1145	-0.0771	0.0251	-0.0134	0.0223	-0.0918	0.0348	0.0215	-0.0488	0.0257	0.0399	0.0887	0.045	-0.0185	-0.0126	-0.0095
ID168	0.0313	-0.006	-0.0808	-0.0446	0.0802	0.0215	-0.0299	-0.0322	0.005	4e-04	0.0288	0.015	-0.0029	-0.0187	0.0049	0.0528	-0.0267	0.0058	-2e-04	-0.039
ID169	0.0371	-0.0088	-0.0552	-0.0264	-0.0689	0.0476	-0.0116	0.0094	0.0284	0.0335	0.0479	-0.0161	0.0909	-0.0306	0.1379	-0.0128	-0.0392	-0.0406	0.0241	-0.0283
ID170	0.0339	-0.0079	-0.071	-0.0923	-0.0549	0.0317	0.0147	-0.0606	-0.0322	0.0178	-0.1106	-0.0219	0.0749	0.0069	0.1247	0.007	-0.0693	0.0536	-0.0395	-0.0097
ID171	0.0391	0.0093	-0.0641	-0.0294	-0.023	-0.0669	-0.09	0.0894	7e-04	-0.0571	0.0529	0.0049	0.1167	-0.016	0.0432	0.0211	0.0249	-0.0513	-0.0304	0.0484
ID172	0.046	0.016	-0.0747	0.0062	0.0056	0.0163	-0.0886	0.0055	0.0126	-0.0298	0.002	0.0742	0.1085	-0.0757	-0.017	-0.0019	-0.0201	-0.0401	-0.0512	-0.0644
ID173	0.0428	0.0156	-0.0866	-0.0422	-0.0941	-0.0539	0.0018	0.0535	0.0456	-1e-04	-0.0724	-0.0731	0.0435	-0.0567	0.027	0.0027	-0.0327	-0.0294	-0.0355	-0.0838
ID174	0.0417	0.0068	-0.0989	-0.0405	-0.0354	-3e-04	-0.0492	0.0562	0.0129	-0.0882	-0.0517	-0.0556	-0.0487	0.079	0.0254	0.0425	-0.0209	0.0058	0.0209	0.0724
ID175	0.0328	0.0114	-0.0685	0.0896	0.0026	0.0633	0.0247	-0.0498	0.005	-0.0121	0.0849	-0.0386	-0.0471	0.0866	-0.1114	-0.0751	-0.0204	0	0.0431	0.0398
ID176	0.0076	-0.0214	-0.095	0.0354	0.0465	0.0353	0.0059	0.036	-0.0489	0.0023	0.0073	0.0451	0.0373	0.023	0.0384	0.0939	-0.0399	0.0422	-0.0845	0.0666
ID177	0.0445	0.0097	-0.0967	0.0502	0.033	0.0295	-0.0377	0.1142	0.0014	-0.0306	-0.0227	-0.003	0.0459	-0.0621	-0.0134	-0.0706	0.0772	0.0337	-0.0643	0.0523
ID178	0.0373	-0.016	-0.0749	0.0295	0.1258	-0.003	0.0253	0.0772	-0.0261	0.0099	-0.0225	-0.0348	0.0631	-0.0801	-0.0597	0.0336	0.0847	-0.0841	-0.0063	0.0318
ID179	0.0432	-0.008	-0.0597	0.0146	-0.051	-0.0449	0.0291	-0.0537	0.0965	-0.0072	0.0448	-0.0128	-0.008	0.0487	0.0613	-0.0646	0.0327	0.0888	0.0268	0.0155
ID180	0.0347	0.0161	-0.066	0.0257	0.012	-0.0271	-0.0287	-0.0616	-0.0052	-0.0678	0.0051	0.0212	0.0334	-0.0423	0.0275	0.0349	0.0767	-0.0027	0.0555	-0.0479
ID181	0.0347	0.0054	-0.0851	0.0488	0.0718	0.0419	0.0346	0.0014	-0.0413	0.0736	-0.0178	-0.0104	-0.055	-0.0165	0.0455	0.0318	-0.0188	-0.0052	-0.0292	-0.0164
ID182	0.0345	0.0159	-0.0646	-0.0758	0.0368	0.0051	-0.0121	-0.0113	0.0227	0.0187	0.0966	-0.064	-0.038	0.0167	-0.005	-0.0614	0.1387	-0.0108	-0.0247	-0.0135
ID183	0.0397	0.0149	-0.0608	-0.0179	0.0695	0.0053	0.0734	0.0826	-0.0152	-0.0272	0.0175	-0.07	8e-04	-0.04	-0.0298	0.0633	-0.0322	0.0724	-0.0386	0.0331
ID184	0.0636	0.0111	-0.0533	0.0923	-6e-04	-0.0281	0.0264	0.0021	0.0963	0.0258	0.0104	-0.0116	-0.0691	-0.0913	0.0293	0.0045	0.0369	0.1274	-0.0634	-0.0466
ID185	0.0388	0.012	-0.0703	0.0966	-0.0875	0.0102	0.0287	0.0684	0.0168	-0.0455	0.0274	-0.0476	0.0164	-0.0292	0.1384	-0.0338	-0.0389	0.0061	-0.0169	-0.0268
ID186	0.0248	-0.0019	-0.0668	-0.0265	-0.0041	-0.0487	0.021	-0.1063	-0.031	0.0922	0.0405	-0.0057	-0.0444	-0.1042	-0.0017	-0.0448	-0.0241	0.0461	-0.0796	-0.0653
ID187	0.0543	0.0154	-0.0815	0.0215	-0.0033	-0.0609	-0.0131	-0.053	-0.0168	-0.0572	0.0203	-0.0596	-0.0195	-0.0322	-0.0687	-0.011	0.0218	0.0017	0.097	-0.0189
ID188	0.0547	7e-04	-0.0848	-0.0454	0.0065	-0.0224	-0.0111	-0.0257	-0.0219	0.0107	0.0609	0.0163	0.0438	0.0554	-0.0125	-0.048	0.027	-0.0526	-0.0903	0.0373
ID189	0.0589	0.017	-0.0767	0.0235	0.0622	0.0385	0.0911	-0.0566	-0.0294	-0.0417	-0.0168	0.0579	-0.022	0.0295	0.0418	0.0515	-0.0334	-0.0861	0.0247	-0.0144
ID190	0.0642	0.0202	-0.0866	-0.0037	-0.0785	0.0514	0.0481	0.0792	-0.0402	0.0621	-0.0285	-0.0484	0.0888	0.0679	-0.011	0.0061	0.0325	-0.0019	0.032	0.0243
ID191	0.0452	0.0177	-0.0784	0.0439	0.0868	-0.0045	-0.0265	-0.0864	-6e-04	-0.0417	0.0946	-0.036	-0.0637	0.0552	0.0035	-0.0538	-0.0509	0.035	0.0265	0.0321
ID192	0.0253	-0.0123	-0.0667	-0.0189	-0.0605	-0.0189	0.0554	-0.1027	-0.0137	0.037	-0.0197	-0.0532	-0.0216	0.003	-0.1197	0.0486	0.0125	0.041	-0.0097	0.0389
ID193	0.0265	0.0267	-0.0593	0.012	0.0225	-0.0129	0.0898	-0.0409	-0.1198	-0.0199	-0.0577	0.0379	-0.0551	0.0216	0.0351	-0.0834	-0.0366	0.0176	-0.0618	-0.0211
ID194	0.003	0.0087	-0.0676	0.0759	-0.0379	-0.0305	0.0278	0.0587	0.0534	-0.1314	0.0793	-0.0593	0.0097	0.0095	0.0251	-0.0374	0.0468	0.0766	0.0327	-0.0467
ID195	0.0388	0.0083	-0.0782	-0.1349	0.022	0.062	0.0609	-0.0297	-0.0477	-0.0155	0.0185	0.02	-0.0589	0.0533	0.0252	0.0264	-0.0812	0.1066	-0.0068	0.0595
ID196	0.0397	-0.0074	-0.0627	0.0168	0.0051	6e-04	-0.0123	-0.045	0.0463	0.0336	0.066	0.0145	-0.0093	-0.0368	-0.0714	-0.0091	-0.14	0.0095	-0.0092	0.0374
ID197	0.0351	-0.0049	-0.0581	0.0325	0.0378	-0.0852	-0.1078	-0.024	-0.105	0.0231	0.0248	-0.025	-0.0528	0.0401	-0.0167	-0.0791	-0.0369	0.0541	-0.0369	0.0961
ID198	0.0543	-0.0127	-0.0661	-0.1139	-0.0097	-0.0439	-0.0767	0.0031	-0.0222	0.0243	-0.0095	-0.0154	-0.0677	0.0441	0.0701	0.0401	-0.05	-0.0035	-0.0457	-0.0381
ID199	0.0338	0.0023	-0.0732	-0.0274	-0.0518	-0.0551	-0.1094	0.0193	0.0172	-0.0593	-0.0394	0.0414	-0.0016	-0.0191	-0.0088	0.0152	-0.0338	-0.0451	0.0632	0.0792
ID200	0.0449	-0.0143	-0.0807	0.0166	0.0246	-0.0025	0.0275	-0.1002	-0.0479	-0.0599	-0.0926	0.0591	-0.0407	-0.0181	0.0155	0.0178	-0.0331	0.0369	0.0975	0.0263
ID201	-0.0489	0.0669	-0.0033	-0.027	0.039	-0.1256	-0.0304	0.0355	-0.0928	0.0144	0.0024	0.0015	-0.0078	-0.0691	0.005	-0.0094	-0.0315	-0.0732	0.0416	-0.0072
ID202	-0.0445	0.0845	0.0013	0.0568	0.0977	0.016	0.1068	-0.0318	-0.0735	0.0512	0.0048	-0.0113	0.005	-0.0161	-0.0172	-0.1186	0.0802	-0.0603	-0.0047	0.0216
ID203	-0.0572	0.0786	-0.0056	-0.0316	0.0645	-6e-04	-0.0625	-0.0223	-0.0409	0.0777	-0.0337	0.0554	-0.0703	0.092	-0.0094	0.0715	-0.0438	0.0381	0.025	-0.0124
ID204	-0.0546	0.0652	0.0116	-0.088	0.0059	0.052	-0.0188	-0.0791	-0.0261	0.0024	-0.0654	-0.0285	0.0016	-0.0835	-0.01	-0.1013	0.006	0.0765	0.0917	-0.0577
ID205	-0.0748	0.0636	0.0237	-0.0213	-0.0397	-0.062	-0.0449	0.0553	0.0026	-0.0251	-0.1056	0.0291	-0.0502	-0.0289	0.0701	-0.0027	-0.0308	-0.0995	0.053	0.0631
ID206	-0.0332	0.0684	0.011	0.0684	0.0904	-0.0997	-0.0458	0.0698	-0.0292	0.0523	-0.0355	0.015	0.0463	0.0874	-0.0315	-0.0069	-0.1383	0.019	0.0521	-0.0042
ID207	-0.0484	0.0755	0.0125	-0.0145	-0.0904	-0.0033	0.0144	0.0026	-0.0638	0.0516	0.0976	-0.0139	0.0615	0.0455	-0.0023	0.0618	-0.0368	0.0552	-0.0507	0.0793
ID208	-0.0401	0.0687	0.0127	-0.1093	-0.0557	0.0638	-0.0249	0.0485	-0.0553	-0.0977	0.0248	0.0451	-0.0943	0.0489	0.0844	0.0115	0.0388	-0.0082	-0.0115	-0.0203
ID209	-0.042	0.0775	-0.0074	-0.0377	0.0142	-0.0175	-4e-04	0.0525	-0.0399	-0.0792	-0.0142	-0.0203	0.0373	-0.063	0.0255	0.0074	-0.0112	-0.0285	0.0256	0.0507
ID210	-0.0753	0.0584	0.0318	0.0175	-0.0297	0.0017	0.0095	-0.1344	-0.0627	-0.0274	0.1175	-0.0381	-0.0197	0.0888	0.0405	-0.007	0.0315	0.0338	-0.0285	0.04
ID211	-0.0639	0.05	0.0158	0.0121	0.0086	0.0374	0.033	0.0573	0.0488	-0.0018	0.0605	-0.0136	0.0693	0.0708	0.0163	0.0451	0.058	0.0215	0.046	-0.0084
ID212	-0.0498	0.0453	0.013	-0.0232	-0.0158	-0.0162	-0.0052	-0.0272	-0.0805	0.0186	-0.0339	0.0223	0.013	0.0177	-0.0667	-0.0292	-0.0427	0.0173	0.0227	0.1441
ID213	-0.0697	0.0746	0.0225	0.1053	0.1024	-0.0338	0.0806	0.0199	0.0246	0.0545	-0.0151	-0.1106	-0.0184	-0.0062	-0.0714	-0.036	0.0469	-0.048	0.0449	0.0244
ID214	-0.0496	0.0538	0.0142	-0.0801	0.0267	0.0087	0.0052	0.0128	-0.0041	-0.0149	-0.0166	0.1019	-0.0093	0.0086	0.1091	0.1128	0.0283	-0.0646	0.0663	-7e-04
ID215	-0.0349	0.0464	0.0014	0.0431	-0.0824	-0.0277	-0.0354	-0.0619	-0.1043	-0.0136	0.0237	-0.056	-0.0037	-0.0433	0.0238	0.0129	-0.0113	-0.0799	0.0526	-0.0397
ID216	-0.0487	0.095	0.0046	0.046	0.0459	-0.0766	-0.0477	0.0146	0.0234	-0.014	-0.0341	0.054	-0.076	0.0195	0.0146	-4e-04	0.0345	-0.0184	-0.0396	0.0258
ID217	-0.0619	0.0652	0.0256	-0.052	-0.1324	0.0351	-0.0039	-0.0147	0.0126	0.0167	-0.0634	-0.0441	0.072	-0.0592	-0.0071	-0.0427	-0.0501	-0.0235	-0.0298	0.0736
ID218	-0.0602	0.046	0.0078	-0.0665	-0.0053	0.0165	-0.0577	-0.0201	-0.0845	0.041	-0.0023	-0.0107	-0.1436	0.0269	-0.0723	0.042	-0.0928	0.007	-0.0273	-0.0302
ID219	-0.0391	0.0662	0.0093	0.0781	0.0445	0.0431	-0.1253	0.018	0.011	-0.0579	-0.02	-0.0975	-0.0508	-0.0634	0.0065	6e-04	-0.0227	0.0554	-0.0517	0.0144
ID220	-0.0525	0.0687	0.0204	0.0224	0.0373	-0.0403	-0.0045	-0.0128	0.0034	-0.0223	0.0219	-0.0043	0.0426	0.0128	0.0187	0.0554	0.0385	0.0351	0.0063	-0.0307
ID221	-0.0421	0.061	0.0119	7e-04	0.0252	0.029	-0.0183	-0.0015	-0.0332	-0.0868	0.0058	0.0959	-0.0335	0.0123	-0.0829	0.0542	0.0333	0.0232	0.006	0.0037
ID222	-0.0765	0.0469	0.0133	-0.0048	0.0067	0.043	-0.0798	-0.0656	-0.06	0.0197	-0.0237	0.0433	0.0234	0.0145	0.073	-0.0623	-0.0069	-0.0184	0.0329	-0.0257
ID223	-0.0451	0.0406	-0.0222	0.0273	0.0661	0.0328	-0.0111	-0.1088	0.1031	-0.019	0.0651	-0.0188	0.0426	-0.0202	0.0232	-0.0205	-0.0676	0.002	0.0139	-0.0171
ID224	-0.0516	0.0843	-0.0051	-0.0832	-0.006	0.0283	0.02	-0.0566	0.0346	0.0594	-0.0577	-0.0072	0.0279	0.0052	-0.0235	0.0601	0.0526	-0.0624	-0.0175	0.0117
ID225	-0.0532	0.0646	0.003	0.0135	-0.0305	0.0028	-0.0391	-0.0091	-0.0246	0.0022	0.1122	-0.0339	0.0033	-0.0265	-0.0257	-0.0175	-0.0031	-0.0271	-3e-04	-0.0724
ID226	-0.0631	0.0543	0.0129	-0.0075	0.0658	-0.0655	-0.0649	-0.0272	0.0843	-0.0421	-0.0153	0.0541	-0.0261	0.0837	0.0186	-0.0734	0.0536	0.0591	0.0634	-0.0489
ID227	-0.0412	0.0804	0.004	-0.0325	-0.0207	0.0597	-0.0095	0.0452	0.0622	-0.0463	0.0302	0.0199	0.0236	-0.0428	0.0011	-0.0454	0.0863	-0.0483	-0.1121	-0.0579
ID228	-0.0538	0.0435	0.0099	-0.0548	0.0137	0.0264	-0.0258	0.0099	0.0864	-0.0424	-0.0496	-0.0698	-0.0236	-0.0245	0.01	-0.0171	-0.0102	0.0631	-0.0021	-0.0311
ID229	-0.0629	0.0715	0.0123	0.0561	0.0071	0.006	0.0083	-0.0091	-0.0062	-0.0356	0.0562	-0.0034	-0.0057	0.0085	0.0096	0.0301	-0.0121	-0.0773	0.1367	-0.0296
ID230	-0.0542	0.0619	-0.0084	0.0496	-0.0103	-0.0071	0.0185	-0.0144	0.0086	-0.0247	0.0957	0.0913	-0.0135	-0.0138	-0.0095	-0.093	-0.0413	-0.0109	-0.0388	9e-04
ID231	-0.036	0.0774	0.008	0.0516	-0.0762	0.0084	-0.017	-0.1035	-0.0083	-0.1036	0.0094	0.0063	-0.0015	0.0372	0.0142	0.0942	0.135	0.0561	0.0244	-0.0259
ID232	-0.0605	0.0822	-0.0064	0.0125	-0.0778	-0.0138	0.0054	0.0668	0.0856	0.0717	-0.0149	0.1171	0.156	-0.0579	-0.0862	0.0021	-0.0788	-0.01	-0.0526	0.0623
ID233	-0.0245	0.0487	0.0091	-0.016	-0.0088	0.0703	-0.0114	-0.0125	0.005	-0.0118	-0.1015	0.0104	-0.0662	0.0739	-0.0333	0.0052	0.0099	0.0797	-0.0012	-0.0635
ID234	-0.0446	0.08	0.0212	-0.117	-0.051	0.0515	-0.0022	0.083	-0.0364	0.0043	-0.0208	-0.1079	0.002	0.052	-0.0176	-0.0177	-0.0181	-0.0633	0.0226	-0.0436
ID235	-0.0535	0.0781	0.0191	0.0055	-0.0389	-0.0075	-0.0332	-0.0694	0.0986	-0.0209	-0.024	-0.0649	-0.0118	0.0029	-0.0412	0.018	0.0052	-0.075	-0.0527	0.1393
ID236	-0.0597	0.0722	0.0133	-0.0182	-0.0474	0.0062	0.0205	0.0038	0.0549	-0.0145	0.0418	-0.0394	0.018	0.0381	-0.0286	-0.037	0.0432	0.0016	0.0746	-0.1182
ID237	-0.0357	0.0465	0.0133	0.0335	0.0267	-0.0177	0.0305	-0.0157	-0.1004	0.0152	0.0697	0.0011	0.0158	-0.0165	0.0758	-0.0038	0.1547	0.0795	-0.0043	-0.0028
ID238	-0.051	0.0627	0.0068	-0.0936	-0.0365	0.0441	-0.0434	-0.0131	0.0145	-0.0155	-0.0047	-0.0182	0.0705	-0.0192	-0.018	-0.0038	-0.0768	-0.0072	-0.0544	-0.0089
ID239	-0.0528	0.0697	-0.0059	0.0156	-0.0406	0.0346	0.0115	-0.0239	-0.0418	0.0031	0.0343	0.0285	0.0495	0.0987	0.0065	0.025	-0.0197	-0.0119	0.0314	-0.0925
ID240	-0.0464	0.0712	-0.0024	-0.0227	0.0759	0.0573	-0.032	-0.0501	0.0287	0.0959	-0.0017	-0.0242	0.0719	0.0111	0.0284	-0.0279	0.0172	-0.0619	0.0699	-0.0922
ID241	-0.0648	0.0607	0.0247	0.0258	0.0478	-0.04	0.0256	0.0781	-0.0092	0.045	-0.0371	-0.0156	-0.0021	0.0128	-0.051	-0.0728	0.0258	-0.0753	-0.0133	0.0019
ID242	-0.0547	0.0824	0.0078	0.0285	-0.0177	0.0281	-0.0704	0.0118	0.0187	-0.0159	-0.0016	-0.0082	0.0071	-0.0404	0.0266	0.007	0.1297	0.0491	-0.0071	0.0559
ID243	-0.055	0.0423	0.0264	0.0598	0.1732	-0.0064	0.0651	0.0193	-0.0257	0	-0.0327	0.0059	-0.0253	0.0786	0.0027	0.1089	-0.0453	0.0533	-0.0298	-0.0545
ID244	-0.0421	0.0712	0.005	-0.0088	-0.0198	0.0213	-0.056	0.0089	-0.004	0.0221	-0.0128	-0.0315	-0.025	0.0484	0.0287	-0.0437	0.0468	-0.0684	0.1054	0.1644
ID245	-0.0208	0.0644	0.0151	0.0254	-0.0555	0.0321	-0.0397	-0.0101	-0.0343	-0.0148	0.0059	-0.0131	0.028	0.0215	-0.0069	-0.0733	-0.0665	-0.0627	0.0062	-0.09
ID246	-0.0547	0.0808	0.0081	-0.0036	0.0366	0.0279	0.0292	-0.073	-0.0345	0.0254	0.0042	0.0096	0.0047	0.0139	0.0064	0.0248	-0.0584	-0.0038	0.0834	-0.0248
ID247	-0.0331	0.0573	0.0062	0.0178	-0.0037	0.049	-0.0017	-0.1242	0.0145	0.0052	0.0238	-0.079	0.0319	-0.0576	-0.0923	0.0089	-0.107	-0.0415	-0.0097	-0.0118
ID248	-0.0384	0.0671	0.0189	-0.0515	0.0519	-0.0199	0.0727	0.088	-0.0707	-0.0158	0.0983	0.024	0.0421	0.1035	0.0347	-0.0541	0.0245	0.0188	-0.0091	-0.0084
ID249	-0.0557	0.0626	0.0072	-0.0125	-0.0015	-0.0382	0.1096	-0.0084	-0.0113	0.0557	-0.0063	0.0213	-0.0978	-0.0043	-0.0724	-0.0133	-8e-04	0.0539	-0.0621	-0.0459
ID250	-0.0383	0.0771	0.0031	0.0801	-0.0603	-0.0247	0.0135	-0.0055	-0.0302	0.1201	-0.0124	0.0257	0.0236	-0.035	-0.0539	0.0119	0.0158	0.0826	-0.0418	-0.0083
ID251	-0.0601	0.0461	8e-04	0.0061	-0.0278	-0.0484	0.0108	0.001	-0.0098	0.0315	0.0514	-0.0122	-0.0083	0.0436	-0.0286	0.0238	0.024	0.0047	0.0544	-0.1089
ID252	-0.0665	0.0797	-0.0076	-0.0375	-0.0361	-0.0076	0.0074	-0.1041	0.0265	0.0814	-0.0216	0.0116	0.0565	0.0255	0.0035	0.0168	-0.0081	-0.0319	0.0114	0.0449
ID253	-0.0737	0.0616	0.0196	-0.0106	-0.0416	0.0464	-0.0118	-0.0601	0.126	-0.0192	0.0352	-0.0103	-0.0157	-0.0479	0.0012	0.0523	-0.0378	-0.0679	0.0197	0.0018
ID254	-0.0377	0.0461	0.0454	-0.1081	0.0032	0.0701	-0.0375	0.0166	-0.0193	0.0287	0.0012	0.0784	-0.0254	-0.0065	-0.0975	-0.055	0.0682	0.037	0.0281	0.0076
ID255	-0.0774	0.0551	-0.0102	2e-04	0.0368	-0.0871	0.0471	0.0508	-0.0083	-0.0367	-0.0088	-0.0379	-0.0885	-0.0289	0.0272	-0.0735	-0.0334	-0.0284	-0.1192	-0.0791
ID256	-0.0654	0.074	0.0277	0.0649	0.0291	0.0121	-0.0188	0.0191	0.012	0.043	-0.0511	0.0647	0.0383	0.0204	0.0047	0.0413	0.0116	-0.055	-0.0508	-0.015
ID257	-0.0617	0.0704	-0.01	-0.0034	-0.1457	-0.0087	0.0511	-0.0081	-0.1157	-0.0163	-0.0571	-0.0939	-0.043	0.0313	-0.0224	-0.0812	0.0809	-0.0174	0.0789	0.019
ID258	-0.0491	0.0438	0.0619	-0.0428	-0.0357	-0.0868	0.001	-0.0529	-0.0161	0.0239	0.0074	0.0691	-0.0022	0.0172	0.0577	-0.0604	0.0334	0.0496	-0.0077	8e-04
ID259	-0.0573	0.0513	0.0105	0.0202	0.0342	-0.0034	0.0385	-0.0732	0.051	-0.017	0.0049	0.0335	-0.0298	0.029	-0.0658	-0.0605	0.002	-0.014	-0.0097	0.0649
ID260	-0.0601	0.0662	0.0289	-0.0109	-0.0428	0.0452	0.0346	0.0447	0.1148	0.0706	0.0092	0.0818	-0.039	0.0019	0.067	0.003	-0.0186	0.0542	0.0119	0.0549
ID261	-0.0622	0.0772	0.036	-0.0594	-0.1139	-0.0807	0.0268	-0.0083	7e-04	0.1112	0.0592	-0.0918	0.0019	-0.0135	-0.0402	0.0316	-0.0284	0.0618	0.0111	-0.0276
ID262	-0.0749	0.0635	0.0126	-0.0189	0.0379	-0.0011	-0.0164	0.0103	0.0011	-0.1139	-0.0563	0.0638	-0.0052	-0.0725	0.0359	-0.0525	0.0118	-0.0442	-0.0147	0.0533
ID263	-0.0537	0.0759	-0.017	-0.0744	0.0604	0.1093	-0.0059	-0.0052	7e-04	0.0374	0.077	-0.0026	-0.0607	-0.0832	0.0928	-0.1079	-0.0271	0.0031	0.0094	0.0066
ID264	-0.0493	0.065	0.0185	-0.0191	0.0015	0.009	-0.0179	-0.0195	0.1009	-0.0871	-0.072	-0.037	-0.0032	0.0547	0.0394	-0.0686	0.0563	0.0341	-0.0594	-0.0809
ID265	-0.0534	0.0732	0.0141	-0.0137	0.0338	-0.0023	0.057	0.0016	-0.0285	0.0344	0.045	0.077	-0.0674	-0.1721	3e-04	0.0329	0.0092	-0.038	0.0241	-0.083
ID266	-0.0691	0.063	-0.0187	-0.0341	-0.0422	0.0356	0.0654	0.0447	3e-04	0.1307	-0.0152	-0.0893	0.0702	0.0882	-0.0319	-0.0086	0.0503	-0.0294	-0.0266	-0.038
ID267	-0.0419	0.0665	0.0076	0.0093	0.1281	0.0289	-0.0443	0.1032	0.0013	-0.0301	-0.009	0.0035	0.0356	-0.0542	-0.0319	0.0033	-0.0233	0.0482	-0.0804	0.0514
ID268	-0.055	0.0936	0.0112	0.0322	-0.0148	0.0063	-0.1126	-0.0558	0.0253	-0.0019	-0.0068	0.0898	-0.0658	-0.0099	-0.0267	0.0443	-0.0076	0.1074	-0.0069	-0.0027
ID269	-0.0518	0.0652	0.0037	0.0587	0.059	-0.002	-5e-04	0.058	-0.0405	-0.0135	0.0217	0.0231	-0.0215	-0.0042	-0.0192	0.0167	-0.0197	-0.0187	-0.0257	-0.0747
ID270	-0.0524	0.0439	0.0128	0.0425	0.0095	-0.0518	0.1062	0.0436	-0.0554	-0.0248	0.0395	0.0361	-0.0097	-0.1019	0.1128	0.0696	-0.0603	0.0629	0.1509	0.0113
ID271	-0.0525	0.0782	-6e-04	0.0178	-0.0757	0.0042	-0.0611	-0.036	0.0334	0.0203	0.1491	-0.0426	-0.0901	0.0084	0.0349	0.0172	0.0013	-0.0195	0.0163	-0.0013
ID272	-0.0594	0.0665	0.0257	-0.0372	0.1281	0.1044	0.0837	0.0121	0.0076	-0.0098	0.0817	0.0126	0.0164	-0.036	0.1398	0.0239	-0.0599	0.0015	-0.0855	-0.0031
ID273	-0.0531	0.0561	0.005	0.0073	0.0738	-0.0479	0.0123	0.0303	0.0779	0.0578	-0.0521	0.0125	-0.0383	0.073	0.0242	0.0146	-0.0277	0.0312	-0.0826	0.0046
ID274	-0.0634	0.0835	0.0116	-0.0198	0.0267	-0.0563	0.0467	-0.0214	-0.0289	0.0348	-0.0913	0.0028	0.0511	-0.0573	0.0188	0.0225	0.053	0.0115	-0.0816	-0.0365
ID275	-0.0543	0.0762	0.0016	-0.048	0.0302	-0.0144	0	0.0082	-0.0218	-0.0347	-0.0386	0.0038	-0.0017	-0.1326	0.0255	-0.0109	-0.0107	-0.051	-0.0065	0.0485
ID276	-0.0404	0.0791	0.0379	0.0269	-0.1295	0.0309	0.0077	0.0446	0.0324	0.0547	-0.038	-0.0276	-0.0146	-0.0494	0.0194	0.0341	-8e-04	0.1478	-0.0942	-0.0122
ID277	-0.0545	0.0485	-0.0206	0.099	0.0323	-0.1312	-0.0231	0.0299	-0.1254	-0.0554	0.0485	0.0684	0.0864	0.0027	-0.0261	-0.0051	-0.0578	0.0362	0.0376	0.0318
ID278	-0.0167	0.0554	0.0129	-0.0105	-0.1253	-0.0764	0.0933	-0.0226	0.0418	0.0033	-0.0783	-0.0456	0.0217	0.0159	-0.0283	-0.0424	-0.0704	-0.0291	-0.0385	-0.0268
ID279	-0.0716	0.0674	0.0243	0.0446	-0.0817	-0.0641	-0.0192	-0.058	0.1081	-0.0353	0.0121	0.1373	0.0782	0.0135	-0.0443	-0.0199	-0.0112	0.0847	-0.0382	0.0858
ID280	-0.0582	0.0569	0.0122	0.0519	0.0056	0.0016	-0.017	0.0586	0.0016	-0.03	-0.0139	0.0924	0.0213	-0.0268	0.0089	-0.0957	-0.0431	-0.0068	-0.0063	0.0225
ID281	-0.0587	0.0548	0.0054	-0.0192	0.0134	-0.025	-0.0304	-0.0194	-0.0044	0.0414	-0.0387	0.0526	0.0038	0.0205	-0.0163	0.0216	0.0444	-0.0636	0.0286	0.0771
ID282	-0.0396	0.0671	-0.0229	-0.0288	0.0843	0.0044	0.0191	-0.0167	0.0043	-0.0022	-0.0503	-0.0687	-0.0371	-0.0018	-0.0817	-0.0135	0.0211	0.0133	0.0104	0.095
ID283	-0.0217	0.0942	0.0257	0.0056	-0.0409	0.0543	-0.0368	0.0525	0.0211	-0.061	0.037	-0.0546	0.0537	0.0624	0.006	0.0283	-0.0412	-0.0667	-0.024	0.0478
ID284	-0.0609	0.0535	0.0036	-0.0529	0.0455	-0.0123	-0.0319	-0.0451	0.0577	-0.051	-0.0117	0.0806	0.0938	0.0075	0.0092	0.041	0.0216	0.044	-0.0265	0.0329
ID285	-0.0551	0.0554	0.0083	0.0113	0.0774	-0.0096	-0.0726	-0.0431	0.0271	-0.0013	-0.0484	-0.0484	0.0392	-0.0978	0.0341	0.0222	0.0734	0.0771	-0.0285	-0.0473
ID286	-0.0806	0.0653	0.0096	0.0308	-0.0429	0.0153	0.0344	0.0254	0.0724	0.0195	0.0349	0.0064	-0.0607	-0.0499	0.0705	0.0107	0.0449	0.0456	-0.0406	0.0452
ID287	-0.0409	0.0778	0.0088	0.0019	0.0436	0.0197	-0.0617	0.0724	0.0322	0.0091	-0.007	0.015	-0.0417	-0.0371	0.0105	-2e-04	-0.0927	-0.0153	-0.0076	0.0911
ID288	-0.06	0.039	-0.0027	0.0274	0.0246	0.0529	0.0548	-0.006	0.1177	-0.0118	0.0064	0.0285	0.0148	0.0419	-0.0275	-0.0256	-0.0269	0.0353	-0.0153	0.0192
ID289	-0.0648	0.0561	0.0033	0.005	-0.0292	0.0286	0.0507	0.0479	0.0476	-0.0819	-0.0106	0.1032	-0.0924	0.0073	-0.0151	-0.1068	0.008	-0.0285	-0.0409	-0.112
ID290	-0.0259	0.0539	-4e-04	0.0225	0.0056	0.0053	-0.1472	0.0209	-0.0239	-0.0986	-0.0567	-0.0108	-0.0258	-0.0542	0.0967	0.0449	-0.0473	0.0059	-0.0693	-0.074
ID291	-0.0418	0.0679	-0.0055	0.0218	-0.0215	-0.0375	0.0345	0.0537	-5e-04	-0.0417	0.0073	0.046	-0.0819	-0.0367	-0.0037	0.0183	-0.017	0.0446	0.0303	0.0487
ID292	-0.0789	0.0419	0.0275	0.1402	0.0661	-0.0014	-0.0472	-0.0252	-0.0886	-0.128	0.0567	-0.0273	0.0452	-0.0313	-0.0303	0.0924	0.0328	-0.0138	-0.0354	-0.0436
ID293	-0.0554	0.0923	0.0064	0.0639	0.0484	0.0276	0.0598	-0.0274	0.0074	0.0068	0.0056	-0.0806	0.0145	0.034	0.0071	0.0656	-0.0257	0.015	-0.0174	0.007
ID294	-0.037	0.0432	0.0034	0.0075	-0.0061	-0.0577	0.0232	-0.006	-0.0151	0.0861	-0.0396	-0.0384	-0.0053	-0.0104	0.0144	-0.0149	-0.0098	-0.0874	0.0646	0.0073
ID295	-0.0616	0.0678	0.0179	0.0086	-0.0104	0.0506	-0.0126	-0.0521	-0.0842	-0.022	0.0586	-0.0221	-0.0214	0.0044	-0.1164	0.0798	0.0034	0.0053	0.1133	-0.0286
ID296	-0.0634	0.0466	0.0233	-0.0026	-0.026	0.0564	-0.0112	0.1011	0.0315	-0.0352	0.0187	-0.0714	0.0033	0.029	0.062	0.0088	-0.0803	-0.0203	0.0263	-0.0538
ID297	-0.0312	0.06	0.0087	-0.0183	-0.0676	-0.0016	0.0066	0.0998	-0.037	0.0041	0.014	-0.0561	-0.0477	0.0277	-0.0017	0.0227	-0.0812	0.0349	0.0248	-0.0551
ID298	-0.0522	0.0673	0.002	0.0635	-0.0538	-0.1106	-0.0075	-0.0638	-0.0609	0.0251	0.034	-0.0061	0.0049	-0.0506	0.0939	0.0073	0.0862	-0.057	-0.0036	0.0396
ID299	-0.0694	0.0837	0.0028	-0.0852	-0.0339	-0.0181	-0.0322	-0.001	0.0309	0.0345	-0.0432	-0.0324	-0.0173	0.0165	-0.1444	0.1251	0.0426	-0.0122	-0.0405	-0.0828
ID300	-0.0581	0.0564	-0.0019	-0.0186	0.0095	-0.0213	0.0296	0.0805	0.012	-0.0145	-0.0024	-0.0675	-0.0222	0.1232	-0.024	0.0544	0.0204	0.0659	0.0228	0.0673
ID301	-0.0385	-0.0832	0.0092	-0.0723	-0.0136	-0.0046	0.0401	0.0182	0.0196	0.0058	0.1049	0.0023	-0.0483	0.079	0.0505	0.0472	-0.0167	-0.0401	-0.0947	0.0344
ID302	-0.0366	-0.0711	0.0049	0.0278	-0.0052	-0.0848	0.0491	-0.0524	-0.019	-0.0515	-0.0169	-4e-04	0.0715	0.0364	-0.0242	-0.052	-0.0182	0.0128	-0.0195	0.007
ID303	-0.0388	-0.0677	-0.0122	-0.0189	0.0267	0.018	-0.0269	0.035	-0.0441	0.0575	-0.0377	0.0196	0.0096	0.0179	0.0192	0.0544	0.0595	-0.0275	-0.0478	0.0714
ID304	-0.0335	-0.0668	-0.0136	0.0028	-0.0145	0.0114	0.0237	0.0237	-0.0814	-0.0807	0.0084	-0.0108	-4e-04	-0.0989	-0.0685	0.1197	0.0774	-0.0408	-0.0667	0.0862
ID305	-0.064	-0.0736	0.0109	-0.0088	-0.0252	0.0414	0.0433	-0.104	-0.0161	0.059	-0.1152	-0.0207	0.0484	0.0094	0.0891	0.0519	-0.0011	-0.0406	-0.0969	-0.0567
ID306	-0.0364	-0.0723	0.0015	-0.0398	0.0227	0.0085	-0.0014	-0.1115	0.1156	-0.0279	0.0137	-0.0067	-0.0953	-0.0021	-0.0125	-0.0177	0.0112	0.053	0.0321	0.0495
ID307	-0.0337	-0.0661	0.0051	0.083	1e-04	0.0053	-0.0044	-0.0679	0.0617	-0.0175	0.0628	-0.0825	-0.0208	-0.0396	0.0471	-0.0808	-0.0044	-0.0015	0.0774	-0.0067
ID308	-0.0587	-0.0585	-0.0039	0.0667	0.0343	-0.0343	0.0045	-0.0256	-0.0348	0.0463	-0.0235	-0.0772	-0.0434	0.0286	-0.0135	-0.0263	0.0226	-0.0136	0.0846	0.0025
ID309	-0.0429	-0.0832	-0.0024	-0.0762	-0.0666	-0.0234	0.0347	0.1177	0.0331	0.0393	-0.0187	-0.0647	-0.0406	0.0734	0.0447	-0.0049	-0.0251	0.0519	-0.0455	0.0441
ID310	-0.0377	-0.0869	0.0061	0.0286	-0.0698	-0.0171	-0.0763	0.0512	0.0897	0.0322	0.0772	-0.0169	-0.0237	-0.0162	-0.0085	0.0124	5e-04	-0.0368	0.0265	0.0166
ID311	-0.0453	-0.074	-0.0113	0.0202	-0.0288	0.0653	0.052	-0.0059	0.0168	5e-04	0.0462	0.0252	0.03	0.0532	0.031	0.0539	0.0588	0.0436	0.0476	-0.0181
ID312	-0.0365	-0.0709	0.01	-0.0369	-0.0286	-0.0416	0.054	0.0433	0.0754	0.0514	-0.0128	0.0325	0.0264	-0.0435	0.0403	-0.1064	-0.1092	-0.0761	0.0839	-0.0758
ID313	-0.0482	-0.0822	0.0023	-0.0603	0.0319	0.0554	0.0443	-0.022	0.0058	0.0602	0.0424	0.0429	-0.0315	-0.0025	0.1359	-0.0483	-0.0435	-0.0287	0.0392	-0.0574
ID314	-0.0303	-0.0687	-5e-04	-0.0118	0.0217	-0.0153	0.0567	-0.0348	-0.0588	-0.018	-0.0088	0.0246	-0.0792	0.0338	-0.0898	-0.0122	-0.0302	0.1114	-0.0155	0.0158
ID315	-0.026	-0.0596	-0.0054	-0.0225	-0.0211	0.073	0.0574	0.0226	-0.0645	0.0359	0.0342	0.1001	2e-04	0.0623	-0.0626	-0.0503	0.0582	0.0179	-0.0077	0.0369
ID316	-0.0262	-0.0655	-0.0042	-0.1023	-0.0802	-0.0536	0.0413	-0.0341	-0.0469	0.0057	-0.0271	0.0226	0.007	-0.041	-0.0469	-0.007	0.0343	0.0534	0.021	-0.0602
ID317	-0.0581	-0.0798	-0.0017	-0.027	-0.0062	-0.0684	-0.0482	0.0084	-0.0164	-0.0246	-0.0203	-0.0232	-0.0106	-0.0226	-0.048	0.0085	-0.0182	0.0502	0.0758	0.0148
ID318	-0.0618	-0.05	0.0318	0.1	0.0856	-0.0987	0.0605	0.0692	0.0529	-0.0772	0.0535	-0.0794	-0.0302	0.0383	0.0513	-0.0453	0.0182	-0.0647	0.0278	-0.0377
ID319	-0.0366	-0.0678	0.0212	-0.006	0.0384	-0.0543	-0.0756	-0.0437	-0.0825	-0.0308	0.012	-0.0193	0.015	-0.0171	0.0574	0.0677	-0.0633	-0.0141	-0.0171	0.004
ID320	-0.0138	-0.079	0.0139	0.1786	-0.0757	0.0084	0.0186	-0.0216	-0.0046	0.0176	-0.064	-0.0368	0.0324	-0.0891	-0.0437	0.0555	0.0197	0.0348	0.0608	0.044
ID321	-0.033	-0.0616	-0.0045	-0.0542	0.0206	-0.0054	0.0215	0.0614	0.0333	0.0927	0.0353	0.0068	0.07	0.0639	0.0107	-0.0017	-0.0203	-0.0266	0.0289	-0.0031
ID322	-0.0562	-0.0639	-4e-04	-0.1145	0.0208	-0.0898	0.0195	0.0639	0.0965	-0.0752	-0.0086	0.0557	0.006	0.0725	0.0289	-0.0115	0.0317	0.0341	0.1339	-0.03
ID323	-0.0582	-0.0722	0.0127	-0.0478	0.0325	0.1215	0.0225	0.0262	-0.0093	0	0.0754	-0.0457	0.0985	0.038	-0.0918	0.0358	-2e-04	0.0737	-0.0053	0.0285
ID324	-0.0577	-0.0772	-8e-04	-0.0054	-0.0262	-0.0063	-0.0366	-0.0358	-0.0538	0.0063	0.0863	0.0031	0.0742	0.0508	0.0127	-0.0495	-0.0534	0.0131	-0.0349	-0.0301
ID325	-0.0202	-0.0699	0.0103	0.0735	0.0472	0.056	-0.0884	-0.0293	-0.0189	-0.0366	-0.0365	-0.0132	0.0023	0.009	0.0558	0.0291	0.0115	0.0998	-0.0026	-0.0338
ID326	-0.0296	-0.0633	0.0162	0.0529	-0.0175	0.056	0.0307	0.1166	0.0353	-0.0596	0.0021	-0.0332	-0.0355	-0.1366	0.019	0.0151	-0.0665	0.0444	0.0932	-0.0089
ID327	-0.0525	-0.0603	4e-04	0.0037	0.1062	-0.0509	0.0686	-0.0549	0.0404	0.0888	-0.1123	0.0389	0.0302	0.0258	0.045	0.0171	0.072	-0.008	0.0164	-0.0544
ID328	-0.0253	-0.0676	0.0183	-0.0011	0.0373	-0.1096	-0.0483	0.0033	-0.0019	-0.1132	0.0541	-0.0706	0.057	-0.0218	-0.0283	0.0065	0.0784	-0.0337	0.0197	-0.0227
ID329	-0.0465	-0.0657	0.0116	-0.1194	-6e-04	0.0076	-0.0064	3e-04	-0.0498	0.095	0.0166	-0.0192	0.0449	-0.0071	0.057	-0.0069	0.0642	0.0215	0.0585	0.0465
ID330	-0.0447	-0.0827	-0.015	-0.0418	0.024	-0.0123	0.0291	-0.0284	0.0713	9e-04	-0.028	-0.0759	-0.0478	0.0423	-0.0289	0.073	-0.0187	0.0444	0.0304	-0.0849
ID331	-0.0342	-0.0756	0.0044	0.0737	0.0063	0.0552	-0.0406	0.0761	0.1078	0.0289	0.0542	0.0456	-0.0497	0.0487	-0.0924	-0.0711	0.0784	-0.0626	0.0144	-0.0258
ID332	-0.0581	-0.0798	0.0133	0.0337	0.0851	-0.0274	0.0198	0.0287	0.086	0.0435	0.0545	-2e-04	0.0302	-0.0608	-0.0068	0.0167	0.0128	-0.0045	-0.0163	0.0305
ID333	-0.0508	-0.0664	-0.0093	0.0377	0.0465	0.0336	0.02	0.0374	-0.0189	-0.1097	-0.094	-0.1059	-0.0582	-0.0065	0.0681	-0.0512	-0.0317	-0.0043	-0.0572	0.0465
ID334	-0.0295	-0.069	0.0167	0.0325	0.0768	0.0261	-0.0055	0.0383	0.0017	0.0433	0.0131	-0.0244	0.0152	-0.0546	-0.0205	-0.0502	0.103	-0.0348	-0.0469	0.0748
ID335	-0.0626	-0.067	0.0105	-0.0144	0.0914	-0.0849	0.0302	0.0063	0.0376	0.0609	-4e-04	-0.021	-0.0428	-0.0605	0.009	0.044	0.013	0.0213	0.0189	0.0278
ID336	-0.0281	-0.0569	-0.0095	-0.0901	-0.0256	-0.0231	-0.0178	0.0124	-0.0456	-0.0478	0.0426	-0.0534	0.059	-0.03	0.0334	9e-04	-0.0159	-0.0261	0.1249	0.0026
ID337	-0.0583	-0.0609	-0.0116	-0.0491	0.0206	-0.036	-0.0297	-0.0468	-0.0277	0.0374	-0.0817	-0.0566	0.0515	0.0674	5e-04	-0.0281	0.0449	-0.0113	-0.0837	0.088
ID338	-0.0438	-0.0863	-0.0055	0.0254	-0.052	-0.0106	0.0343	0.0148	-0.0496	-9e-04	-0.0075	0.0336	-0.0385	-0.0786	-0.013	0.0246	0.0063	0.0291	-0.0337	-0.0297
ID339	-0.0619	-0.0839	0.0244	-0.0191	-0.0524	-0.0867	-0.073	-0.0184	-0.0137	0.024	0.0497	0.0797	0.0276	-0.012	0.0246	0.0521	-0.067	-0.0385	-0.0977	0.0479
ID340	-0.0335	-0.0704	0.0089	0.0181	0.0041	-0.0248	-0.0493	0.0233	-0.0926	0.01	-0.0655	0.1012	-0.0769	0.1121	-0.0127	-0.0435	0.0415	-0.0305	-0.0197	-0.0508
ID341	-0.0455	-0.0391	0.0147	0.0221	-0.0381	0.0126	0.013	-0.0291	-0.0616	0.0122	-0.1664	0.0283	-0.0058	-0.0202	0.0556	-0.0144	-0.0286	0.021	0.0552	0.033
ID342	-0.0333	-0.0713	-0.0015	0.0388	0.0201	0.0251	-0.0023	-0.0877	-0.0116	0.0227	-0.0724	0.0317	0.0198	0.0142	0.0073	-0.1123	-0.0425	0.0579	-0.0499	-0.0648
ID343	-0.0551	-0.0559	-0.0152	-0.0439	0.05	0.0351	-0.0236	5e-04	-0.0908	0.0014	-0.0616	-0.0245	0.0122	-0.0627	-0.0628	-0.0339	0.0482	0.0039	-0.0246	0.0282
ID344	-0.0412	-0.0688	-6e-04	0.0272	-0.0802	0.0365	-0.0594	-0.0131	0.0048	-0.0224	0.0565	0.0149	-0.0319	0.0674	-0.0215	0.0566	-0.0965	0.006	0.0172	-0.0098
ID345	-0.0297	-0.0817	-0.0048	-0.0445	-0.019	-0.0585	-0.0018	-0.0508	-0.0081	-0.028	-0.0644	0.0341	-0.0349	-0.0072	0.0676	0.0468	0.0528	-0.0218	0.0253	-0.0394
ID346	-0.03	-0.0506	-6e-04	-0.0137	0.0287	0.0786	-0.1259	-0.0163	0.0136	-0.023	0.0097	0.1317	0.0026	-0.024	0.0393	-0.0225	-0.0319	-0.0992	0.0142	-0.0494
ID347	-0.0345	-0.0732	0.026	-0.0666	0.0468	-0.1061	0.0543	-0.0955	0.0445	0.0032	0.0577	0.0164	0.0173	-0.1359	-0.0446	-0.0564	-0.059	0.0055	-0.0534	0.0101
ID348	-0.0311	-0.0873	0.0244	0.0114	-0.0052	-0.0341	4e-04	0.0629	0.0415	-0.0758	-0.0195	0.0096	-0.0576	-0.0662	0.0213	0.0437	0.0022	0.0384	-0.0095	0.0147
ID349	-0.0317	-0.0722	0.0166	-0.0627	-0.0196	-0.0604	-0.0308	-0.0266	-0.0242	0.0668	0.0437	-0.0228	-0.0053	-0.0244	0.0452	-0.011	0.0558	0.0373	0.0266	0.0799
ID350	-0.058	-0.0759	0.0154	0.039	-0.0588	0.0923	0.0103	-0.0505	-0.0463	-0.0505	0.0526	0.0121	-0.011	-3e-04	0.0501	0.0142	0.0201	-0.082	-0.0049	-0.0353
ID351	-0.0224	-0.1038	-0.0036	-0.001	-0.0205	0.0663	0.0087	-0.0308	-0.0028	0.0698	0.0487	0.0562	0.1038	0.013	0.0361	-0.003	0.0373	-0.0328	0.0484	0.0233
ID352	-0.0429	-0.0597	0.0102	-0.0211	0.0059	0.0329	0.0678	0.0423	-0.0882	-0.0229	0.0247	0.011	-0.0079	-0.0374	0.0373	0.0316	0.066	-0.0494	-0.0383	0.055
ID353	-0.0192	-0.0603	0.0171	0.0139	-0.0377	0.0869	0.0631	-0.0868	0.0487	0.0214	0.0202	-0.0577	0.0232	0.0485	0.0556	-0.0083	-0.0155	-0.0569	0.0533	-0.0029
ID354	-0.0626	-0.0675	-0.0066	0.0561	-0.0739	0.0639	-0.014	0.0306	-0.004	-0.0184	0.002	-0.0152	0.0381	-0.1014	-0.0129	-0.0412	0.0119	-0.0566	0.0155	-0.0117
ID355	-0.0648	-0.0694	0.0162	-0.0268	-0.0181	-0.0363	0.0453	0.0477	-0.05	0.0253	0.0711	0.0804	-0.0157	-0.0174	-0.1299	-0.0525	-0.0316	-0.0919	-0.0049	0.0238
ID356	-0.033	-0.0755	-0.0039	0.0563	0.0151	0.0756	0.0535	0.0107	-0.0372	0.0316	0.0301	-0.0301	-0.0154	-0.0302	0.0401	0.0358	0.0158	-0.0162	-0.0262	0.0501
ID357	-0.0505	-0.0978	0.0247	-0.0305	0.0753	0.0279	0.006	0.0634	0.075	-0.0391	-0.0088	0.0348	-0.0507	-0.0556	-0.0261	0.0056	-0.0675	0.0658	-0.0646	-0.0914
ID358	-0.0408	-0.0786	0.0195	0.0452	-0.0104	0.0255	-0.058	-0.086	-0.0318	-0.0652	-0.0145	0.0338	0.0198	0.1107	-0.0872	-0.0164	-0.0293	0.0033	-0.0322	-0.0751
ID359	-0.0371	-0.075	0.0037	0.0034	-0.0184	-0.0383	0.0766	-0.0126	0.0339	0.0515	-0.0337	0.0094	0.1089	-0.0411	-0.07	-0.0214	0.0302	-1e-04	-0.0104	-0.0048
ID360	-0.0451	-0.0579	0.0088	0.055	0.0239	0.0817	0.0656	-0.0019	-0.0177	0.011	-0.0453	0.0298	-0.0574	-0.0519	0.0392	-0.022	-0.0043	-3e-04	-0.031	-0.0084
ID361	-0.0373	-0.0634	0.0059	-0.0452	-0.0297	0.0127	0.0253	0.0494	-0.0677	-0.0282	0.0466	-0.0089	-0.0704	0.0097	0.0143	0.0528	-0.0412	0.0225	-0.077	0.0655
ID362	-0.033	-0.0732	0.0042	0.0398	-0.0537	0.044	-0.0137	0.0463	0.0269	0.0635	0.0504	-0.0181	0.0058	-0.0271	0.0031	-0.1356	0.014	0.1312	0.0415	0.0431
ID363	-0.0427	-0.071	-0.0192	0.0399	0.0242	0.0601	-0.0509	0.0229	-0.0505	-0.036	0.0435	0.0234	0.0488	-0.0041	0.0299	0.0903	0.0136	0.0173	0.0592	-0.0251
ID364	-0.0448	-0.083	0.0178	-0.004	-0.008	0.0131	-0.0015	8e-04	-0.0227	0.0368	-0.05	0.0603	-0.0271	-0.0296	-0.0856	-0.0328	0.0666	-0.0623	-0.0218	-0.0268
ID365	-0.0569	-0.0757	-0.0045	0.0061	-0.0351	0.0409	0.035	0.0151	0.036	0.0472	0.0902	0.0339	-0.066	0.1018	0.0068	-0.011	-0.131	0.0064	-0.0127	0.0681
ID366	-0.0341	-0.0695	0.0014	-0.036	-0.0311	0.0325	-0.0305	-0.0717	0.0578	0.005	0.0756	-0.0911	0.0069	-0.0081	-0.046	0.028	0.0809	0.0068	0.0079	-0.0756
ID367	-0.0613	-0.0627	0.0024	-0.0443	0.0453	-0.0112	0.0135	-0.0527	-0.0291	-0.071	-0.0455	-0.0351	0.0328	-0.0336	0.0267	-0.0073	-0.0177	-0.0132	0.0275	-0.0436
ID368	-0.0341	-0.0837	-0.0055	0.0342	0.0592	-0.0423	-0.0215	0.0701	0.0469	0.0671	-0.0707	-0.009	0.0126	0.0088	0.0986	-0.0096	0.0184	-0.0533	-0.0607	-0.0257
ID369	-0.0356	-0.0571	-0.0115	0.0045	-0.0562	-0.0366	0.0429	0.008	0.0012	-0.0239	-0.043	0.1052	0.0045	-0.0181	-0.0238	-0.0377	-0.0079	-0.0343	0.0458	-0.0089
ID370	-0.0332	-0.0647	0.0103	-0.0044	-0.029	-0.0205	-0.0158	-0.0276	0.0745	-0.0066	-0.0661	0.0121	-0.0118	0.0057	0.002	0.0794	0.0827	-0.0667	-0.0199	-9e-04
ID371	-0.0373	-0.0545	0.0156	0.0543	-8e-04	0.0799	0.0566	0.1056	0.01	0.1123	-0.089	0.0046	-0.0798	-0.0069	0.0558	-0.0599	0.0231	0.0275	0.0642	-0.0058
ID372	-0.0538	-0.0635	-0.0097	0.0495	-0.0051	-0.0892	0.0485	0.0391	-0.0542	-0.012	-0.03	-0.0277	0.0087	0.0774	-0.0262	0.0579	-0.0585	0.031	-0.1003	-0.0527
ID373	-0.0431	-0.0688	0.007	0.0301	0.0141	-0.0373	-0.0105	0.0442	-0.0456	0.0653	-0.0332	0.0476	-0.0082	8e-04	-0.005	0.0127	-0.0586	0.1077	-0.0753	-0.008
ID374	-0.0552	-0.0733	0.0107	-0.0923	-0.0335	0.0052	0.0165	-0.048	0.0388	-0.0801	0.0334	0.0111	0.0338	-0.0332	-0.0915	0.0181	0.0095	0.0405	-0.0387	0.0015
ID375	-0.0577	-0.106	0.0099	0.0401	-0.0627	-0.1069	-0.0119	0.0672	0.0455	-0.0577	-0.0371	-0.0749	-0.0416	-0.0175	0.0354	-0.0414	0.0791	-0.0085	0.0202	-0.0249
ID376	-0.026	-0.0792	0.0071	0.0185	-0.018	-0.0067	6e-04	0.0238	0.007	0.0313	-0.0597	0.012	0.0231	0.0525	-0.0331	0.0441	0.108	-0.079	-0.0194	0.0572
ID377	-0.0519	-0.0839	0.0012	-0.0323	0.1029	-0.0899	0.0105	-0.0301	-0.0104	0.0245	0.023	-0.0402	-0.0184	0.0474	-0.0262	0.0187	-0.0098	-0.0108	0.0678	0.0328
ID378	-0.0671	-0.0837	-0.0033	0.0645	-0.0527	-0.0849	-0.0932	0.0814	0.0505	0.0216	-0.0172	-0.0491	-0.0412	-0.0464	-0.07	-0.0032	-3e-04	0.0012	-0.0805	-0.0112
ID379	-0.0448	-0.0789	-0.0077	0.0967	0.0228	-0.0834	-0.0771	-0.0562	0.045	0.0334	0.1312	-0.0268	-0.067	8e-04	0.0054	-0.0102	-0.0486	0.0495	0.0182	0.0994
ID380	-0.0504	-0.0857	0.0131	-0.0296	0.0432	0.0074	0.0292	0.0378	0.0028	0.0141	0.039	0.0847	0.1225	0.0125	-0.0103	0.0317	-0.0102	0.1036	0.0853	-0.0117
ID381	-0.0489	-0.0843	0.0022	0.0289	-0.0186	-0.0092	0.1007	-0.0261	-0.0708	-0.1348	-0.0276	-0.0643	0.046	0.0442	-0.0263	-0.028	-0.0488	0.0498	-0.0063	-0.0336
ID382	-0.0615	-0.0738	-0.0116	0.0113	-0.0259	0.0141	-0.0422	-0.053	-0.0202	0.0712	-0.012	0.044	-0.0113	0.073	0.0179	0.032	7e-04	0.059	0.0069	0.0038
ID383	-0.0269	-0.0811	0.004	0.0784	0.0448	0.1361	-0.0422	0.0518	-0.0206	-0.078	-0.0363	0.0377	0.0539	0.0213	-0.065	0.0357	0.003	0.0164	0.0883	-0.0461
ID384	-0.0611	-0.0771	0.0042	0.0106	-0.0353	0.045	0.0412	-0.0471	0.0632	-0.0711	0.0083	3e-04	-0.0182	-0.0122	-0.0217	0.0576	0.0035	0.0132	-0.087	-0.0228
ID385	-0.034	-0.0598	0.0211	-0.007	-0.0508	0.0555	0.0166	0.0282	-0.0599	-0.0203	0.0284	0.0208	-0.0204	0.0025	0.0482	0.0123	-0.0113	-0.1438	-0.0198	-0.0073
ID386	-0.041	-0.0946	0.0061	0.0067	0.0326	-0.0678	-0.0353	-0.0446	0.0433	-0.0106	-0.0161	0.0278	-0.0346	-0.0387	0.022	-0.0684	-0.0209	-0.0032	0.0439	0.0511
ID387	-0.0442	-0.0821	0.0033	-0.0832	0.0225	0.109	-0.0037	-0.0644	-0.0542	-0.0157	0.0489	-0.0599	-0.0221	-0.0404	-0.027	-0.0041	-0.037	-0.0376	-0.0198	-0.0473
ID388	-0.0302	-0.0885	5e-04	0.0551	-0.0188	0.0033	-0.0695	0.0056	-0.0301	0.015	-0.0313	-0.0547	0.0293	-0.0134	0.0142	-0.0023	0.0783	0.0265	-0.0545	-0.0345
ID389	-0.0608	-0.0685	-0.0017	0.0272	-0.0266	0.0462	-0.1022	-0.0112	0.0398	-0.0167	-0.0978	0.0079	0.0418	-0.052	0.068	-0.0433	-0.0361	-0.0128	0.0257	0.0666
ID390	-0.0424	-0.0637	0.0146	-0.1019	-0.0332	-0.0163	-0.0627	0.0337	0.032	0.0453	0.0474	-0.03	-0.0088	-0.029	0.02	0.0565	-0.0199	0.0924	0.0071	0.0504
ID391	-0.0396	-0.0784	0.0069	0.0078	-0.0789	-0.0162	0.0216	0.0216	-0.0276	-0.0057	0.0182	-0.0238	0.0122	-0.1358	-0.0845	-0.0121	-0.0969	0.0039	-0.0329	-0.0418
ID392	-0.0557	-0.0694	0.0267	-0.0704	0.0236	0.0021	-0.0027	0.0679	0.0081	0.0206	0.0483	-0.0387	0.0504	0.0566	-0.0352	-0.0688	0.0174	-0.0279	-0.0711	-0.027
ID393	-0.0313	-0.0468	0.0069	-0.0336	-0.077	0.0385	-0.0683	-0.014	-0.0068	0.0054	0.0047	-0.0288	0.0168	0.024	0.0072	0.0597	0.0335	0.0123	0.0078	0.0397
ID394	-0.0306	-0.0753	3e-04	-0.0674	0.022	0.0633	-0.0024	0.0607	-0.036	-0.0261	0.0344	0.0079	-0.0568	0.0565	-0.0011	0.046	-0.0214	-0.0656	-0.0349	-0.0172
ID395	-0.0464	-0.0713	7e-04	-0.0886	0.0411	0.0667	0.0581	0.0966	-0.0235	-0.051	-0.0716	-0.0551	-0.025	0.0648	-0.044	-0.0199	0.0303	-0.0212	-0.0119	0.0502
ID396	-0.0432	-0.0651	0.0044	0.0499	0.0401	-0.0024	-0.0592	0.0157	-0.0114	0.0106	8e-04	0.0782	-0.034	0.0126	-0.0621	0.0313	-0.0049	-0.0641	0.022	-0.0229
ID397	-0.0474	-0.0703	0.0049	-0.014	0.0142	0.0052	-0.0594	-0.076	-0.0062	0.0034	-0.0892	-0.0533	-0.0396	8e-04	0.0231	-0.015	-0.0936	-0.0543	-0.0168	-0.0013
ID398	-0.0517	-0.0816	-0.0135	0.0405	-0.0928	-0.0235	-0.0233	0.0115	-0.0197	0.0078	0.0105	-0.0078	0.0457	0.0963	0.0756	-0.0382	0.0377	-0.0473	-0.0335	0.0598
ID399	-0.0499	-0.0665	-0.0011	0.0989	-0.0203	0.0209	-0.0073	0.0106	0.0099	-0.0151	0.026	-0.013	0.0285	0.0198	-0.0151	-0.0416	-0.0346	0.0075	-0.0141	-0.1021
ID400	-0.0369	-0.0629	-0.0167	-0.0033	0.0668	0.0269	0.0445	-0.0492	-0.0294	-0.0358	0.0254	0.0233	0.0401	0.0081	0.0385	0.0546	-0.0584	0.0678	0.0958	-0.0181
