# Supplementary material for: Clustering by genetic ancestry using genome-wide SNP data
Source: BMC Genet. 2010 Dec 9;11:108. doi: 10.1186/1471-2156-11-108 (PMC3018397; doi:10.1186/1471-2156-11-108)
Supplement: Additional file 1 — Implementation of clustering algorithm. The zip file contains an R script with the implementation of the clustering algorithm, example files and help documentation. [file 1471-2156-11-108-S1.ZIP › RunExample.R]

### Example data contains the top 20 principal components and eigenvalues for a simulated dataset for 400 subjects and 4 clusters

### Specify working directory
setwd("C:/Users/Documents/")

### Read in file containing Principal Components (PCs)
### 1st column contains subjects IDS followed by PCs
pcs <- read.csv("example_data_principal_components.csv")

### Read in file containing eigenvalues
eigenvalues <- read.csv("example_data_eigenvalues.csv")

### Make Scree plot
number.eigenvalues <- 50  		## specify the number of eigenvalues to plot in scree plot
bmp("Scree_plot.bmp")
plot(c(1:number.eigenvalues),log(eigenvalues[1:number.eigenvalues,2]), main = "Scree Plot", xlab = "Component", ylab = "ln(eigenvalue)")
dev.off()

### Make Heatmap
number.pcs <- 10  			## specify the number of principal components to plot in heatmap
bmp("Heatmap.bmp")
heatmap(as.matrix( pcs[,2:(number.pcs+1)]), Colv = NA, main = "Heatmap", xlab = "PCs", ylab = "Subjects")
dev.off()

### Read in Scoring Index Function
source("ComputeScoringIndex.R")


### compute.scoring.index() uses the "MASS" package -- Install "MASS" package before running the function

SI <- compute.scoring.index(
pcs.for.clustering = c(1:3),  		## Principal Components to use for clustering
max.cluster.size = 10,     		## Maximum number of clusters to test
number.executions = 100,      	## number of times to perform k-means (executions)
data = pcs, 		    			## data -- data frame in which the first column contains the subject's id, 2nd column contains principal component 1, 3rd column contains principal component 2 etc.
additional.stats = F,		## if TRUE, then function will output Accuracy, Rand statistics, Between cluster distance and Scoring Index for each cluster size and execution
nstart.kmeans = 10, 	    		## parameter for kmeans clustering: number of random starts for k-means (see nstart in kmeans documentation)
kmeans.iter = 2000  			## parameter for kmeans clustering: maximum number of iterations allowed in kmeans (see iter.max in kmeans documentation)
)
print(SI)
