# Supplementary material for: Clustering by genetic ancestry using genome-wide SNP data
Source: BMC Genet. 2010 Dec 9;11:108. doi: 10.1186/1471-2156-11-108 (PMC3018397; doi:10.1186/1471-2156-11-108)
Supplement: Additional file 1 — Implementation of clustering algorithm. The zip file contains an R script with the implementation of the clustering algorithm, example files and help documentation. [file 1471-2156-11-108-S1.ZIP › ComputeScoringIndex.R]

## Function to compute a scoring index to choose the optimal number of clusters as described by Solovieff et al. Cluster by Genetic Ancestry
## Note: install MASS package prior to running compute.scoring.index

## function to compute scoring index
compute.scoring.index <- function(
pcs.for.clustering ,  		## Principal Components to use for clustering
max.cluster.size = 30,     		## Maximum number of clusters to test -- must be greater than 2
number.executions = 100,      	## number of times to perform k-means (executions) -- must be greater than 2
data, 		    			## data -- data frame in which the first column contains the subject's id, 2nd column contains principal component 1, 3rd column contains principal component 2 etc.
additional.stats = F,		## if TRUE, then function will output Accuracy, Rand statistics, Between cluster distance and Scoring Index for each cluster size and execution
nstart.kmeans = 10, 	    		## parameter for kmeans clustering: number of random starts for k-means (see nstart in kmeans documentation)
kmeans.iter = 2000  			## parameter for kmeans clustering: maximum number of iterations allowed in kmeans (see iter.max in kmeans documentation)
){

if (max.cluster.size <=2)
	stop("'max.cluster.size' must be greater than 2")
if (number.executions <=2)
	stop("'number.executions' must be greater than 2")
if (nstart.kmeans <=0)
	stop("'nstart.kmeans' must be greater than 0")

library("MASS")

pcs <- pcs.for.clustering

## compute Sums of Square Total (SST) for BCD
sst.pc <- c()
mean.pc <- c()
for (pc.i in 1:length(pcs)){
	pc <- pcs[pc.i]
	mean.pc <- c(mean.pc, mean(data[,pc+1]))
	sst.pc <- c( sst.pc,    sum((data[,pc+1] - mean.pc[pc.i])^2))
}
SST <- sum(sst.pc)

### Cluster size for each execution
apply.vector <- c()
for (vector in 2:max.cluster.size){
	apply.vector <- c(apply.vector, rep(vector, times = number.executions))
}

print("Performing Clustering")
## performs k-means for cluster sizes 2-max.cluster.size 
## for each cluster size perform k-means "number.executions" times
out.kmeans <- sapply(1:length(apply.vector), function(x){
    kmeans(data[,pcs+1], centers = apply.vector[x],iter.max=kmeans.iter, nstart = nstart.kmeans)
	})

## cluster membership provded by k-means
clust.membership <- cbind(unlist(out.kmeans[1,]))
	dim(clust.membership) <- c(length(clust.membership)/length(apply.vector)   , length(apply.vector))

## random cluster membership used for permutation
random.clust.membership <- apply(clust.membership,2,sample)


print("Computing Rand Statistic")

pairs <- combn(c(1:dim(clust.membership)[1]), 2, simplify = T)

rand.column <- sapply(c(1:number.executions), function(x){
	if (x!=1 & x!= number.executions) {ran.num <- sample(c(1:(x-1),(x+1):number.executions),1)}
	if (x == 1){ran.num <- sample(c(2:number.executions),1)}
	if (x == number.executions){ran.num <- sample(c(1:(number.executions-1)),1)}
	return(ran.num)
})

index.col <- rbind(c(1:number.executions),rand.column)
index.col.all <- index.col
for (z in 3:max.cluster.size){
	add.num <- (z-2)*number.executions
	index.col.all <- cbind(index.col.all, index.col + add.num)
}

N <- dim(clust.membership)[1]
is.wholenumber <- function(x, tol = .Machine$double.eps^0.5) abs(x - round(x)) < tol

if (N <= 2000){

	if (is.wholenumber(dim(index.col.all)[2]/20) == T){
	rand.within <- sapply(c(1:(dim(index.col.all)[2]/20)), function(x){
		columns <- c( ((x-1)*20+1):(x*20))
		return(colSums(((clust.membership[pairs[1,], index.col.all[1,columns]] == clust.membership[pairs[2,], index.col.all[1,columns]]) == 
		(clust.membership[pairs[1,], index.col.all[2,columns]] == clust.membership[pairs[2,], index.col.all[2,columns]])))/dim(pairs)[2])
	})
	rand.within <- as.vector(rand.within)

	random.rand.within <- sapply(c(1:(dim(index.col.all)[2]/20)), function(x){
		columns <- c( ((x-1)*20+1):(x*20))
		return(colSums(((random.clust.membership[pairs[1,], index.col.all[1,columns]] == random.clust.membership[pairs[2,], index.col.all[1,columns]]) == 
		(random.clust.membership[pairs[1,], index.col.all[2,columns]] == random.clust.membership[pairs[2,], index.col.all[2,columns]])))/dim(pairs)[2])
	})
	random.rand.within <- as.vector(random.rand.within)
	}
}

if (N > 2000 & N <= 3000){
	if (is.wholenumber(dim(index.col.all)[2]/10) == T){
	rand.within <- sapply(c(1:(dim(index.col.all)[2]/10)), function(x){
		columns <- c( ((x-1)*10+1):(x*10))
		return(colSums(((clust.membership[pairs[1,], index.col.all[1,columns]] == clust.membership[pairs[2,], index.col.all[1,columns]]) == 
		(clust.membership[pairs[1,], index.col.all[2,columns]] == clust.membership[pairs[2,], index.col.all[2,columns]])))/dim(pairs)[2])
	})
	rand.within <- as.vector(rand.within)

	random.rand.within <- sapply(c(1:(dim(index.col.all)[2]/10)), function(x){
		columns <- c( ((x-1)*10+1):(x*10))
		return(colSums(((random.clust.membership[pairs[1,], index.col.all[1,columns]] == random.clust.membership[pairs[2,], index.col.all[1,columns]]) == 
		(random.clust.membership[pairs[1,], index.col.all[2,columns]] == random.clust.membership[pairs[2,], index.col.all[2,columns]])))/dim(pairs)[2])
	})
	random.rand.within <- as.vector(random.rand.within)
	}
}

if ( (N <= 2000 & is.wholenumber(dim(index.col.all)[2]/20) == F)|
     (N > 2000 & N <= 3000 & is.wholenumber(dim(index.col.all)[2]/10) == F)){
	rand.within <- sapply(c(1:dim(index.col.all)[2]), function(x){
		return(sum(((clust.membership[pairs[1,], index.col.all[1,x]] == clust.membership[pairs[2,], index.col.all[1,x]]) == 
		(clust.membership[pairs[1,], index.col.all[2,x]] == clust.membership[pairs[2,], index.col.all[2,x]])))/dim(pairs)[2])
	})
	rand.within <- as.vector(rand.within)

	random.rand.within <- sapply(c(1:dim(index.col.all)[2]), function(x){
		return(sum(((random.clust.membership[pairs[1,], index.col.all[1,x]] == random.clust.membership[pairs[2,], index.col.all[1,x]]) == 
		(random.clust.membership[pairs[1,], index.col.all[2,x]] == random.clust.membership[pairs[2,], index.col.all[2,x]])))/dim(pairs)[2])
	})
	random.rand.within <- as.vector(random.rand.within)
}

if (N > 3000){
	rand.within <- sapply(c(1:dim(index.col.all)[2]), function(x){
		return(sum(((clust.membership[pairs[1,], index.col.all[1,x]] == clust.membership[pairs[2,], index.col.all[1,x]]) == 
		(clust.membership[pairs[1,], index.col.all[2,x]] == clust.membership[pairs[2,], index.col.all[2,x]])))/dim(pairs)[2])
	})
	rand.within <- as.vector(rand.within)

	random.rand.within <- sapply(c(1:dim(index.col.all)[2]), function(x){
		return(sum(((random.clust.membership[pairs[1,], index.col.all[1,x]] == random.clust.membership[pairs[2,], index.col.all[1,x]]) == 
		(random.clust.membership[pairs[1,], index.col.all[2,x]] == random.clust.membership[pairs[2,], index.col.all[2,x]])))/dim(pairs)[2])
	})
	random.rand.within <- as.vector(random.rand.within)
}

rm(pairs)
rm(rand.column)
rm(index.col)

## Compuate accuracy on observed k-means data
print("Computing Accuracy")
acc.real <- sapply(1:dim(clust.membership)[2], function(x){
	 lda.real.pred <- apply(lda(as.matrix(data[,pcs+1]),clust.membership[,x],CV=T,tol = 1.0e-7)[[2]],1,which.max)
	 which.not.missing <- which(is.na(lda.real.pred) == F)
	 accuracy <- length(which(lda.real.pred[which.not.missing] == clust.membership[which.not.missing,x]))/length(lda.real.pred[which.not.missing])
	return(accuracy)
})

## Compuate accuracy on permuted data
acc.perm <- sapply(1:dim(random.clust.membership)[2], function(x){
	 lda.perm.pred <- apply(lda(as.matrix(data[,pcs+1]),random.clust.membership[,x],CV=T,tol = 1.0e-7)[[2]],1,which.max)
	 which.not.missing <- which(is.na(lda.perm.pred) == F)
	 accuracy.perm <- length(which(lda.perm.pred[which.not.missing] == random.clust.membership[which.not.missing,x]))/length(lda.perm.pred[which.not.missing])
	return(accuracy.perm)
})

print("Computing Between Cluster Distance")

## SSW/SSB on observed k-means data
SSW <- sapply(out.kmeans[3,], sum)
SSB <- SST - SSW

print("Computing Between Cluster Distance permuted")

rm(out.kmeans)

## SSW/SSB on permuted data data -- this could be optimized
SSW.perm <- sapply(1:length(apply.vector), function(x){
		ssw <- c()
		for (c in 1:apply.vector[x]){
			ssw.c <- c()
			random.mean.pc <-  apply(as.matrix(data[which(random.clust.membership[,x] == c),pcs+1]), 2, mean)
			for (pc.i in 1:length(pcs)){
				pc <- pcs[pc.i]
				ssw.c <- c(ssw.c,sum((data[which(random.clust.membership[,x]  == c),pc+1] - random.mean.pc[pc.i])^2))
			}
			ssw <- c(ssw,sum(ssw.c))
		}

		SSW.permuted <- sum(ssw)
		return(SSW.permuted)
})

SSB.perm  <- SST - SSW.perm

## split in ACC and SBB separately
execution.col <- rep(c(1:number.executions), max.cluster.size-1)
acc <- cbind(apply.vector,execution.col, acc.real, acc.perm)
BCD <- cbind(apply.vector,execution.col, SSB/SST, SSB.perm/SST)
rand <- cbind(apply.vector,execution.col,rand.within, random.rand.within)
	which.lt.0 <- which(rand[,3] < rand[,4])
	rand[which.lt.0,3] <- rand[which.lt.0,4]

	acc <- cbind( acc, (acc[,3] - acc[,4])/(1-acc[,4]))
	BCD <- cbind(BCD, (BCD[,3] - BCD[,4])/(1-BCD[,4]))
	rand <- cbind(rand, (rand[,3]- rand[,4])/(1-rand[,4]))

	colnames(acc) <- c("Cluster.Size","Execution", "Accuracy.observed", "Accuracy.permuted", "Accuracy.gain")
	colnames(BCD) <- c("Cluster.Size","Execution", "Between.cluster.distance.observed", "Between.cluster.distance.permuted", "BCD.gain")
	colnames(rand) <- c("Cluster.Size", "Execution", "Rand.observed", "Rand.permuted", "Rand.gain")

print("Computing Scoring Index")
## use to compare distributions
SI.single <- (1/3)*(acc[,5] + BCD[,5] + rand[,5])
SI.all <- cbind(acc[,1:2], SI.single)

NS <- choose(N,2)
SI.summary <- c()
for (c in 2:max.cluster.size){
	
	which.c <- which(SI.all[,1] == c)
	SI <- mean(SI.all[which.c,3])

	var.part.acc <- sum(acc[which.c,5]*(1-acc[which.c,5])*(1/(N- N*acc[which.c,4] + 1   )))
	var.part.bcd <- sum(BCD[which.c,5]*(1-BCD[which.c,5])*(1/(SST - SST*BCD[which.c,4] + 1)))
	var.part.rand <- sum(rand[which.c,5]*(1-rand[which.c,5])*(1/(NS - NS*rand[which.c,4] + 1)))

	var.SI <- (1/(9*(number.executions^2)))*(var.part.acc + var.part.bcd +var.part.rand)

	## based on signle rand
	alpha.SI <- ((1-SI)*(SI^2))/var.SI - SI
	beta.SI <- (alpha.SI*(1-SI))/SI
	
	p.025 <- qbeta(0.025, alpha.SI, beta.SI)
	p.975 <- qbeta(0.975, alpha.SI, beta.SI)

SI.summary <- rbind(SI.summary, c(c, SI, p.025, p.975))
}

colnames(SI.summary) <- c("Cluster", "SI.mean", "CI.lower", "CI.upper")

	SI.summary <- as.data.frame(SI.summary)

	which.si.max <- which(SI.summary[,2] == max(SI.summary[,2]))
	which.optimal <- which(SI.summary[,2] > SI.summary[which.si.max,3])[1]

	print(paste("Cluster Size Maximizing SI:", as.numeric(SI.summary[which.si.max,1]), sep = " "))
	print(paste("Optimal Cluster Size:", as.numeric(SI.summary[which.optimal,1]), sep = " "))

	if (additional.stats == T){
		return(list(Scoring.Index = SI.summary, Accuracy = acc,  Between.cluster.distance = BCD, Rand.statistic = rand, SI = SI.all))
	}
	if (additional.stats == F){
		return(list(Scoring.Index = SI.summary))
	}
}  ## end function
